# Supplementary material for: Tumor stem-like cell-derived exosomal RNAs prime neutrophils for facilitating tumorigenesis of colon cancer
Source: J Hematol Oncol. 2019 Jan 25;12:10. doi: 10.1186/s13045-019-0699-4 (PMC6347849; doi:10.1186/s13045-019-0699-4)
Supplement: Supplementary file 3 — Table S1. The gene expression profile of SDCSC-exosome-treated neutrophils by RNA-seq. (XLS 392 kb) [file 13045_2019_699_MOESM3_ESM.xls]

## Sheet: Up
Supplementary Table 1: The increased gene expression profile of SDCSC-exosome-treated neutrophils by RNA-seq. (RPKM>0.25, 2 folds)
Feature ID	PBS_RPKM	Exosome-treated_RPKM	Folds (Exosome-treated/PBS)
Tifab	0.65	138.21	212.631
C3ar1	0.63	90.73	144.016
Ly6i	0.36	21.34	59.2778
Clec4a3	8.96	522.89	58.3583
Slc32a1	0.25	13.09	52.36
Clec4a1	8.06	381.47	47.3288
Wfdc17	3.85	177.12	46.0052
Rassf4	2.22	82.71	37.2568
Apoc2	1.73	63.54	36.7283
Cd302	2.93	82.38	28.116
Mink1	0.79	22.1	27.9747
Lacc1	0.58	15.68	27.0345
Lair1	0.75	19.9	26.5333
Cd48	3.22	80.93	25.1335
Abca1	0.67	16.11	24.0448
Filip1l	0.31	7.31	23.5806
Gstm4	0.71	16.7	23.5211
Il12a	2.44	55.32	22.6721
St7	0.26	5.28	20.3077
Zdhhc6	4.91	98.83	20.1283
Adora2a	1.24	24.79	19.9919
Pou2f2	4.17	82.46	19.7746
Cbr3	0.84	16.55	19.7024
Gpr18	0.27	5.29	19.5926
Pon3	0.56	10.77	19.2321
Saa3	16.16	308.34	19.0804
Cyp4v3	0.34	6.21	18.2647
Pltp	0.44	8	18.1818
Zbp1	0.34	6.11	17.9706
Ppm1n	1.41	25.01	17.7376
LOC100861753	3.65	64.63	17.7068
Tuba8	1.05	18.35	17.4762
Prkch	2.21	37.02	16.7511
Ms4a7	1.02	16.79	16.4608
Nlrc4	0.67	10.93	16.3134
Sh3bgrl	2.04	32.86	16.1078
Csf2rb2	1.42	22.17	15.6127
Gpr35	0.45	6.82	15.1556
Rhoq	0.74	10.95	14.7973
C1qc	0.27	3.79	14.037
Atp1a1	6.6	91.31	13.8348
Clec4a4	1.29	17.65	13.6822
B4galt6	0.55	7.45	13.5455
Rras	4.41	59.23	13.4308
Cryl1	0.25	3.32	13.28
Gm13139	1.12	14.87	13.2768
Mfsd7a	0.47	6.17	13.1277
Nr4a1	4.89	63.8	13.047
Nupr1	0.48	5.95	12.3958
Cyp4f16	0.25	3.08	12.32
Gatm	0.39	4.71	12.0769
F10	4.6	55.52	12.0696
Timm17a	0.98	11.82	12.0612
Ifi202b	0.59	7.09	12.0169
Oas1g	1.15	13.71	11.9217
Pkd2	0.38	4.44	11.6842
Mrpl52	3.42	38.95	11.3889
Spryd4	0.29	3.3	11.3793
Cep70	0.93	10.57	11.3656
Aoah	2.75	31.17	11.3345
Havcr2	0.38	4.28	11.2632
Mllt6	4.26	47.35	11.115
Blvra	2.1	23.21	11.0524
Spryd7	0.38	4.19	11.0263
Ldlrad3	1.1	11.99	10.9
Mt1	0.39	4.17	10.6923
Pam	0.4	4.25	10.625
Bst2	2.54	26.77	10.5394
N6amt2	0.54	5.68	10.5185
Hs6st1	0.8	8.4	10.5
Capn2	0.6	6.29	10.4833
Plekha1	1.67	17.5	10.479
Mtx2	0.63	6.58	10.4444
Ssbp4	1.8	18.62	10.3444
Ikbke	19.58	197.93	10.1088
Mrps5	0.43	4.31	10.0233
Irak3	44.2	440.77	9.97217
Ticam2	0.68	6.77	9.95588
Dusp12	0.29	2.86	9.86207
Upp1	9.1	89.6	9.84615
Rbm19	0.31	3.05	9.83871
Thoc1	0.61	5.98	9.80328
Timm10	0.41	3.95	9.63415
Mrps18b	0.91	8.76	9.62637
Spata5l1	0.4	3.84	9.6
Fam82a2	0.32	3.05	9.53125
Bcap29	0.68	6.4	9.41176
Pepd	0.44	4.12	9.36364
Cyfip1	5.4	50.49	9.35
Ppil1	0.35	3.27	9.34286
Dapk1	0.33	3.08	9.33333
Rnf26	0.43	4.01	9.32558
Hexb	7.34	68.3	9.30518
Plscr1	2.75	25.45	9.25455
Nedd1	0.35	3.23	9.22857
Pno1	0.75	6.9	9.2
Nfatc2	0.47	4.3	9.14894
Alpk1	5.64	51.56	9.14184
Rfc4	0.25	2.28	9.12
Marco	1.01	9.21	9.11881
Tsen15	0.27	2.46	9.11111
Egr3	1.71	15.53	9.08187
Camkk1	0.64	5.79	9.04688
Slc2a9	0.33	2.95	8.93939
Ifi27l2a	38.66	344.45	8.90973
Prkar2a	0.27	2.4	8.88889
6030458C11Rik	0.53	4.67	8.81132
Oasl2	2.28	20.07	8.80263
Mob3b	0.44	3.87	8.79545
Zfp36l1	8.32	72.04	8.65865
Epsti1	0.35	3.02	8.62857
Fnbp1l	0.94	8.08	8.59574
Qrsl1	0.44	3.78	8.59091
Gfer	0.26	2.23	8.57692
Gfm1	0.53	4.54	8.56604
Mmp14	0.59	5.04	8.54237
Pigf	0.77	6.54	8.49351
Mrpl42	1.62	13.7	8.45679
Sdhaf1	1.87	15.8	8.4492
Pla2g15	0.98	8.22	8.38776
Snrpf	0.41	3.43	8.36585
Fbl	1.2	10.02	8.35
Trex1	5.57	46.43	8.33573
Acsl5	15.27	127.22	8.33137
Lrrc20	0.32	2.66	8.3125
Pik3ap1	34.91	289.34	8.28817
Mrpl13	1.64	13.47	8.21341
Slc35b4	0.34	2.78	8.17647
Pfdn4	1.09	8.88	8.14679
Orc2	0.36	2.93	8.13889
Pigk	0.61	4.96	8.13115
Esf1	0.42	3.4	8.09524
Polm	2.62	21.2	8.0916
Pid1	1.3	10.51	8.08462
Metrn	0.26	2.1	8.07692
Oas1a	6.6	53.09	8.04394
Tbl3	0.52	4.18	8.03846
Noc2l	2.14	17.2	8.03738
Pinx1	0.27	2.16	8
Mrpl11	0.28	2.24	8
Ctu1	0.38	3.03	7.97368
Phb	0.3	2.39	7.96667
Mrpl23	0.78	6.17	7.91026
1100001G20Rik	333.4	2632.64	7.89634
Zc3h12d	3.25	25.66	7.89538
Pex26	0.42	3.31	7.88095
Fra10ac1	0.41	3.23	7.87805
Ifi47	0.25	1.96	7.84
G6pc3	0.66	5.17	7.83333
Sdad1	0.87	6.75	7.75862
Mbtps2	0.36	2.79	7.75
Ranbp1	2.08	16.12	7.75
Gpx3	0.49	3.77	7.69388
Rrs1	0.57	4.37	7.66667
C1qb	0.3	2.3	7.66667
Lsm7	1.23	9.4	7.64228
Tmem106c	0.4	3.05	7.625
Calu	1.92	14.6	7.60417
Ndufa11	0.41	3.09	7.53659
Klf4	0.58	4.36	7.51724
Sod2	30.38	228.13	7.50922
Xaf1	0.54	4.05	7.5
Dnajc15	0.37	2.77	7.48649
Fam126b	0.34	2.54	7.47059
Kank3	0.35	2.61	7.45714
Mettl2	0.35	2.61	7.45714
Ccdc86	0.45	3.35	7.44444
Tmbim1	1.01	7.51	7.43564
Zfp930	0.28	2.08	7.42857
Ppia	12.6	93.54	7.42381
Tifa	4.91	36.37	7.40733
Pfdn1	0.65	4.81	7.4
Lman1	0.44	3.24	7.36364
Vti1a	2.19	16.1	7.3516
Gtf2h4	0.29	2.13	7.34483
Txnrd2	0.37	2.7	7.2973
Alg3	0.27	1.97	7.2963
Ccdc115	1.03	7.51	7.29126
Nutf2	0.93	6.77	7.27957
Pdxk	0.62	4.51	7.27419
Drosha	0.34	2.47	7.26471
Ctsc	3.94	28.58	7.25381
Hspbp1	0.61	4.42	7.2459
Emr1	20.91	151.51	7.24582
Zfp828	0.5	3.62	7.24
Dusp16	13.48	97.56	7.23739
Psmg2	0.6	4.33	7.21667
Tmem160	0.93	6.71	7.21505
Prmt7	0.38	2.74	7.21053
Tgm2	8.17	58.88	7.20685
Dnajc24	0.44	3.17	7.20455
Eef1e1	0.73	5.25	7.19178
Slfn5	11.33	81.34	7.17917
Zfp192	0.28	2.01	7.17857
Tsnax	1.02	7.32	7.17647
Rtn4ip1	0.35	2.51	7.17143
Ndufc2	1.4	10.04	7.17143
Bag5	0.77	5.52	7.16883
Usp10	0.56	4.01	7.16071
F13a1	0.36	2.56	7.11111
Sbf2	0.36	2.55	7.08333
Xpnpep1	1.03	7.29	7.07767
Slc29a1	0.26	1.84	7.07692
Znhit3	0.31	2.19	7.06452
Ict1	0.68	4.8	7.05882
Parp2	0.97	6.84	7.05155
Man1a	1.71	12.04	7.04094
Dnajc19	1.02	7.18	7.03922
Hilpda	1.1	7.72	7.01818
Ddx59	0.31	2.17	7
Abcb7	0.64	4.47	6.98437
Tmem68	1.72	11.99	6.97093
Faim	1.03	7.18	6.97087
Nup205	0.62	4.32	6.96774
Bcl2a1d	0.42	2.92	6.95238
Pes1	2.45	17.03	6.95102
Ifitm2	175.52	1214.94	6.92195
Ggta1	2.35	16.21	6.89787
Car13	0.26	1.79	6.88462
2210016F16Rik	0.84	5.77	6.86905
Ddost	2.57	17.64	6.86381
Bola2	4.45	30.48	6.84944
Ctss	9.94	68.03	6.84406
Usp18	5.33	36.44	6.83677
Rrn3	0.97	6.63	6.83505
Mrpl21	0.86	5.87	6.82558
Pycr2	0.74	5.05	6.82432
Colec12	0.25	1.7	6.8
Atad3a	0.58	3.94	6.7931
Mecr	0.37	2.5	6.75676
Isoc1	0.35	2.36	6.74286
Tmem147	1.68	11.31	6.73214
Ifih1	1.89	12.69	6.71429
Samm50	2.24	15	6.69643
Dera	0.92	6.15	6.68478
Cisd1	0.66	4.41	6.68182
Lap3	0.27	1.8	6.66667
Emilin1	0.53	3.53	6.66038
Mrpl47	0.63	4.19	6.65079
Mif	20.82	138.04	6.63016
Mybbp1a	1.46	9.67	6.62329
Acp2	2.2	14.56	6.61818
Gstm1	5.9	39.04	6.61695
Pnpt1	0.49	3.24	6.61224
Ddx21	2.11	13.95	6.61137
Rpl35a	2.43	16.02	6.59259
Tor3a	1.33	8.75	6.57895
Rrp1b	0.64	4.21	6.57812
Erap1	1.06	6.96	6.56604
Ece1	0.34	2.23	6.55882
Slc16a1	0.27	1.77	6.55556
Cd3eap	0.47	3.08	6.55319
Acp5	2.2	14.36	6.52727
A430005L14Rik	1.09	7.11	6.52294
Acvr1b	1.48	9.64	6.51351
Nup85	0.84	5.45	6.4881
D19Bwg1357e	0.7	4.53	6.47143
Pebp1	1.18	7.62	6.45763
Pdik1l	0.35	2.26	6.45714
Srfbp1	1.53	9.87	6.45098
Ddx18	0.85	5.48	6.44706
Timm13	1.37	8.83	6.44526
Polr3e	0.34	2.19	6.44118
Kcnab2	1.94	12.49	6.43814
Snrpa1	1.12	7.17	6.40179
Timm50	1.21	7.74	6.39669
Lrp1	0.26	1.66	6.38462
Dok2	2.85	18.17	6.37544
Pstk	0.27	1.72	6.37037
Gtf3c5	0.55	3.5	6.36364
Htt	0.43	2.73	6.34884
Casp7	1.86	11.79	6.33871
Ccdc43	0.6	3.8	6.33333
Nagpa	1.77	11.2	6.32768
Rptor	0.41	2.59	6.31707
Tmem109	1.34	8.45	6.30597
Nudt1	0.36	2.27	6.30556
Csda	1.47	9.26	6.29932
Ralgds	9.67	60.91	6.29886
Dpy19l4	0.37	2.33	6.2973
Cep78	1.32	8.3	6.28788
Polr3d	0.42	2.64	6.28571
Lgals1	2.46	15.46	6.28455
Nr2c2ap	0.55	3.45	6.27273
Gm2396	0.53	3.32	6.26415
Polr2h	0.65	4.06	6.24615
Uqcrb	4.1	25.52	6.22439
Nol11	0.91	5.66	6.21978
Scd2	0.41	2.55	6.21951
Haus1	0.29	1.8	6.2069
Ash2l	0.66	4.09	6.19697
Ecsit	0.36	2.23	6.19444
Banf1	2.73	16.87	6.17949
Snrnp35	0.82	5.06	6.17073
Ifit2	2.59	15.98	6.16988
Slc25a36	4.64	28.6	6.16379
2900010M23Rik	4.61	28.4	6.16052
Iqcj-schip1	0.5	3.08	6.16
Fam96a	7.91	48.52	6.13401
Polr2m	2.48	15.21	6.13306
Exosc2	0.68	4.17	6.13235
Wdr18	0.46	2.82	6.13043
Vma21	0.31	1.9	6.12903
Nop16	0.47	2.88	6.12766
Smarcad1	0.33	2.02	6.12121
Fam118a	0.42	2.57	6.11905
Pofut1	1.04	6.36	6.11538
Nsun2	1.54	9.4	6.1039
Ccdc66	0.25	1.52	6.08
Chka	2.04	12.39	6.07353
Gpr89	0.28	1.7	6.07143
Nudt19	0.28	1.7	6.07143
Tubgcp5	0.83	5.03	6.06024
Parp12	2.08	12.6	6.05769
Slc39a11	0.6	3.63	6.05
Pdcd11	0.83	5.02	6.04819
Nbn	0.44	2.66	6.04545
Irf7	22.55	136.1	6.03548
Pde4d	0.32	1.93	6.03125
Crybg3	0.87	5.24	6.02299
Mesdc1	2.45	14.73	6.01224
Tmem209	1.13	6.78	6
D17Wsu104e	2.17	13.01	5.99539
1300001I01Rik	0.62	3.71	5.98387
Cdc23	0.95	5.68	5.97895
Mettl13	0.33	1.97	5.9697
Mrpl16	0.52	3.1	5.96154
Golt1b	0.69	4.11	5.95652
Snap47	0.41	2.44	5.95122
Orc5	0.57	3.39	5.94737
Pitrm1	0.55	3.27	5.94545
Clpb	0.35	2.07	5.91429
Apoe	28.64	169.37	5.91376
Nufip1	0.34	2.01	5.91176
Depdc7	0.33	1.95	5.90909
Enoph1	0.33	1.94	5.87879
Thyn1	0.33	1.94	5.87879
Cog7	1.26	7.4	5.87302
Spata5	0.35	2.05	5.85714
Wdr74	1.15	6.72	5.84348
Zfp146	1.1	6.41	5.82727
Snrpd1	1.41	8.18	5.80142
Fadd	0.25	1.45	5.8
Ptpmt1	0.63	3.65	5.79365
Aldh9a1	1.34	7.72	5.76119
Zc3h12c	8.01	45.96	5.73783
Gpn1	0.63	3.61	5.73016
Itga4	1.73	9.91	5.72832
Urb2	0.41	2.34	5.70732
Zbtb45	0.6	3.42	5.7
Ncbp2	1.41	8.03	5.69504
Thumpd1	0.62	3.53	5.69355
Traf3ip2	0.62	3.53	5.69355
Mrps27	0.39	2.22	5.69231
Rbl1	0.46	2.61	5.67391
Aen	0.76	4.31	5.67105
Hus1	0.41	2.32	5.65854
Rasa4	0.32	1.81	5.65625
Nudt5	1.22	6.9	5.65574
Ttc38	0.29	1.64	5.65517
Snrnp25	0.58	3.28	5.65517
Cpox	0.34	1.92	5.64706
Lrrc8c	1.52	8.57	5.63816
Ube2v2	0.33	1.86	5.63636
Nod1	4.38	24.67	5.63242
Tlr1	6.56	36.93	5.62957
Dek	6.63	37.21	5.61237
Narg2	0.36	2.02	5.61111
Gm9781	1.67	9.36	5.60479
Pprc1	0.45	2.52	5.6
Ddx10	0.59	3.28	5.55932
Nek4	0.47	2.61	5.55319
Hsph1	0.6	3.33	5.55
Adal	0.31	1.72	5.54839
Bcat2	1.22	6.76	5.54098
Sergef	0.28	1.55	5.53571
Eif3b	4.63	25.62	5.53348
Schip1	0.55	3.04	5.52727
Mefv	11.34	62.65	5.52469
Hddc3	0.53	2.92	5.50943
Exosc6	0.48	2.64	5.5
Fam105a	1.96	10.77	5.4949
Plbd1	68.47	375.89	5.48985
L3mbtl2	0.69	3.78	5.47826
Pigu	0.84	4.6	5.47619
Rrp9	0.71	3.88	5.46479
Dhx35	0.54	2.95	5.46296
Ckb	0.26	1.42	5.46154
Polr3k	0.6	3.27	5.45
Appl2	1.23	6.69	5.43902
Rrp15	0.46	2.5	5.43478
Elovl5	1.43	7.77	5.43357
Tmem141	0.37	2.01	5.43243
Eefsec	0.35	1.9	5.42857
Wdr11	0.35	1.9	5.42857
Papd7	1.18	6.4	5.42373
Tmco1	1.41	7.63	5.41135
Ercc5	0.43	2.32	5.39535
Adap2	0.56	3.02	5.39286
Dock10	1.79	9.65	5.39106
Rpap1	0.54	2.91	5.38889
Cmtm3	0.49	2.64	5.38776
Cul2	0.61	3.28	5.37705
Grwd1	0.27	1.45	5.37037
Nfu1	1.68	9.02	5.36905
Map4k5	1.71	9.18	5.36842
Ifitm1	71.11	381.49	5.36479
Smpd4	0.5	2.68	5.36
Wbp5	1.64	8.79	5.35976
Acbd6	0.67	3.59	5.35821
Rnf168	0.62	3.31	5.33871
Enpp5	0.77	4.11	5.33766
Rgs10	3.08	16.42	5.33117
E330009J07Rik	2.11	11.23	5.32227
Ilf2	1.74	9.26	5.32184
Snta1	0.63	3.35	5.31746
Ide	0.55	2.92	5.30909
Yars2	0.33	1.75	5.30303
Pgm2	2.09	11.08	5.30144
Hrsp12	0.98	5.19	5.29592
Ifit3	6.19	32.77	5.29402
D2Wsu81e	0.41	2.17	5.29268
Hdhd2	0.31	1.64	5.29032
2700094K13Rik	0.36	1.9	5.27778
Bloc1s5	0.59	3.11	5.27119
Polk	0.3	1.58	5.26667
Glrx3	1.94	10.21	5.26289
Uevld	0.54	2.84	5.25926
Acad9	0.58	3.05	5.25862
Sh3tc1	1.33	6.99	5.25564
2810002N01Rik	1.22	6.4	5.2459
Mrps10	0.87	4.56	5.24138
Clns1a	1.42	7.44	5.23944
Usp14	0.82	4.29	5.23171
Plxnb2	0.26	1.36	5.23077
Sac3d1	0.49	2.56	5.22449
Hint1	7.71	40.26	5.22179
Ndufa5	0.97	5.06	5.21649
Rpp14	0.76	3.96	5.21053
Txn2	3.98	20.72	5.20603
Nanp	0.25	1.3	5.2
Nme2	3.41	17.72	5.19648
Ggct	1.07	5.56	5.19626
Metap1d	0.31	1.61	5.19355
Ruvbl1	1.15	5.97	5.1913
Pon2	5.32	27.53	5.17481
Bri3bp	1.81	9.35	5.16575
Pogk	0.31	1.6	5.16129
Rpf2	0.38	1.96	5.15789
Abce1	2.78	14.33	5.15468
Tcp11l1	0.39	2.01	5.15385
Rpap3	0.4	2.06	5.15
Stat4	0.35	1.8	5.14286
Mfsd1	9.52	48.95	5.14181
Trmt5	0.38	1.95	5.13158
Magohb	1.03	5.28	5.12621
Psmg4	0.67	3.43	5.1194
Stra13	3.15	16.11	5.11429
Ccdc132	0.27	1.38	5.11111
Recql	0.62	3.16	5.09677
Nop58	1.45	7.39	5.09655
Ndufa9	1.81	9.19	5.07735
Ltv1	1.23	6.24	5.07317
Ptcd2	0.94	4.76	5.06383
Mrpl28	2.02	10.22	5.05941
Dnaja3	1.42	7.17	5.0493
Nom1	0.86	4.34	5.04651
Cd180	2.58	13.01	5.04264
Rnaset2b	11.46	57.63	5.0288
Ap1ar	1.95	9.8	5.02564
Lrpprc	0.86	4.32	5.02326
Ctsb	56.18	282.12	5.02172
Orm1	0.93	4.67	5.02151
Nob1	0.48	2.41	5.02083
Mfsd10	1.45	7.28	5.02069
Pole3	1.36	6.82	5.01471
Tmx2	1.16	5.81	5.00862
Hist1h2bg	0.44	2.2	5
Slc36a4	0.84	4.2	5
Fam167a	0.96	4.8	5
Nif3l1	0.68	3.4	5
Exosc1	0.98	4.89	4.9898
Mrpl38	0.78	3.89	4.98718
Nol8	0.62	3.09	4.98387
Naa25	0.52	2.59	4.98077
Slirp	2.35	11.7	4.97872
Fkbp3	2.66	13.24	4.97744
2810405K02Rik	0.37	1.84	4.97297
0610007P14Rik	1.1	5.46	4.96364
Tfrc	7.71	38.24	4.95979
Dgcr8	0.97	4.81	4.95876
Jak3	2.37	11.75	4.95781
Abcg1	1.98	9.81	4.95455
Glce	0.65	3.22	4.95385
Gpr84	19.85	98.22	4.94811
Tsfm	0.57	2.82	4.94737
P2ry13	0.35	1.73	4.94286
Tmem110	0.78	3.85	4.9359
Sptssa	2.78	13.71	4.93165
Med23	0.72	3.55	4.93056
Polr2f	3.7	18.23	4.92703
Herc6	0.93	4.58	4.92473
Heatr1	0.89	4.38	4.92135
Gm561	0.46	2.26	4.91304
Ipo5	1.44	7.07	4.90972
Mrps31	0.43	2.11	4.90698
Itsn1	0.9	4.41	4.9
Mrps2	0.39	1.91	4.89744
Tbc1d7	0.29	1.42	4.89655
Hmbs	0.74	3.62	4.89189
Bysl	0.46	2.25	4.8913
Ubash3b	11.48	56.07	4.88415
Akap11	0.66	3.22	4.87879
Eprs	1.62	7.9	4.87654
Slco3a1	1.69	8.24	4.87574
Dpagt1	0.56	2.73	4.875
4933403F05Rik	0.31	1.51	4.87097
E2f6	0.54	2.63	4.87037
Eif2s1	2.23	10.85	4.86547
Hprt	14.25	69.3	4.86316
Cdk5rap1	0.43	2.09	4.86047
Mki67ip	1.39	6.75	4.85612
Rnaset2a	55.9	271.39	4.85492
Nprl3	0.41	1.99	4.85366
Tfb1m	0.27	1.31	4.85185
Nop14	0.89	4.31	4.8427
Nek1	0.31	1.5	4.83871
Grhpr	1.22	5.9	4.83607
Pus1	0.72	3.48	4.83333
Immp1l	0.84	4.06	4.83333
Lzic	1.07	5.17	4.83178
0610007P08Rik	0.53	2.56	4.83019
Fancg	0.47	2.27	4.82979
Tma16	2.21	10.67	4.82805
Klhl22	0.29	1.4	4.82759
Lage3	1.16	5.6	4.82759
Gtpbp10	0.44	2.12	4.81818
Pdhx	0.55	2.65	4.81818
Nudc	3.87	18.63	4.81395
Wdr43	0.97	4.66	4.80412
Fam105b	12.47	59.9	4.80353
Lactb2	0.8	3.84	4.8
Tufm	2.12	10.16	4.79245
Bcl2a1a	6.25	29.94	4.7904
Naa15	1.37	6.55	4.78102
Mrpl12	1.85	8.83	4.77297
Nubp1	0.96	4.58	4.77083
Ocrl	0.91	4.34	4.76923
Rpn2	5.11	24.35	4.76517
Etfa	1.56	7.43	4.76282
Smpdl3a	37.5	178.06	4.74827
Isg15	13.87	65.81	4.74477
Ldhb	0.35	1.66	4.74286
Lrrc58	1.98	9.38	4.73737
Cnih	1.23	5.81	4.72358
Aarsd1	0.65	3.07	4.72308
Nt5m	0.46	2.17	4.71739
Naaa	2.44	11.49	4.70902
Utp6	1.3	6.12	4.70769
Ppm1f	0.95	4.47	4.70526
Cinp	0.64	3.01	4.70312
Cdk20	1.01	4.75	4.70297
Slc7a8	0.37	1.74	4.7027
Gm14085	0.77	3.62	4.7013
Cbx5	0.63	2.96	4.69841
Commd10	0.86	4.04	4.69767
Nme1	2.61	12.26	4.69732
BC016423	0.69	3.24	4.69565
Tysnd1	0.69	3.24	4.69565
Arl5c	4.79	22.49	4.6952
Bod1	0.38	1.78	4.68421
Ms4a6d	1.58	7.4	4.68354
Prpf19	1.16	5.43	4.68103
Ifitm5	0.75	3.51	4.68
Rtp4	20.8	97.23	4.67452
Rpp30	0.98	4.58	4.67347
Plbd2	2.19	10.23	4.67123
Zfp81	0.27	1.26	4.66667
Osgin2	1.35	6.3	4.66667
Pdk1	2.09	9.75	4.66507
Sssca1	0.92	4.29	4.66304
2810408M09Rik	0.62	2.89	4.66129
Nup133	0.62	2.89	4.66129
Ppip5k2	2.08	9.69	4.65865
Mlh1	0.32	1.49	4.65625
Tcerg1	1.6	7.45	4.65625
Srm	0.55	2.56	4.65455
Rpl36al	8.79	40.87	4.6496
Mettl21d	1.14	5.3	4.64912
Atrip	0.42	1.95	4.64286
Msr1	0.85	3.94	4.63529
Ifrd2	0.38	1.76	4.63158
Sumf1	2.03	9.4	4.63054
Coq2	1.88	8.7	4.62766
Ifitm3	64.13	296.66	4.62592
Usp31	0.32	1.48	4.625
Ipo8	0.88	4.07	4.625
Itgb1	9.87	45.58	4.61803
Snrpg	8.56	39.52	4.61682
Ext2	0.75	3.46	4.61333
Urm1	1.03	4.75	4.61165
Timm9	0.46	2.12	4.6087
Fkbp1a	1.46	6.72	4.60274
Txlnb	0.78	3.59	4.60256
Dis3	0.35	1.61	4.6
Etfb	3.51	16.14	4.59829
Rilpl2	24.47	112.45	4.59542
Tbca	4.94	22.68	4.59109
Rad50	0.92	4.22	4.58696
Ddx19b	0.58	2.66	4.58621
Ms4a4a	0.58	2.66	4.58621
Gm10634	0.62	2.84	4.58065
Cct3	3.88	17.76	4.57732
Mtmr9	2.24	10.25	4.57589
Tomm40	1.73	7.91	4.57225
Opa1	0.93	4.25	4.56989
Pot1b	1.21	5.52	4.56198
Gstk1	0.34	1.55	4.55882
Isy1	3.08	14.03	4.55519
Cxcl16	0.47	2.14	4.55319
Ndufaf2	0.29	1.32	4.55172
Alg1	3.01	13.7	4.5515
Eif2ak2	1.71	7.78	4.54971
Stom	3.37	15.32	4.54599
Ndufc1	3.99	18.13	4.54386
Adsl	1.66	7.54	4.54217
Prps1	0.76	3.45	4.53947
Eri3	0.95	4.31	4.53684
Tomm5	3.31	15.01	4.53474
Prmt5	0.58	2.63	4.53448
Steap4	24.52	111.17	4.53385
Kif13a	0.3	1.36	4.53333
Eme2	0.47	2.13	4.53191
Pfkfb2	0.53	2.4	4.5283
Rnaseh2b	0.36	1.63	4.52778
Ctsl	21.92	99.1	4.52099
Dtwd1	0.35	1.58	4.51429
Slx4	0.54	2.43	4.5
Mphosph6	0.76	3.42	4.5
Xpo4	0.77	3.46	4.49351
Ppt2	3.43	15.41	4.49271
Mak16	1.93	8.67	4.49223
Eci1	1.35	6.06	4.48889
Dnmt3l	0.31	1.39	4.48387
Slc38a6	0.54	2.42	4.48148
Taf3	0.84	3.76	4.47619
Polr3a	0.91	4.07	4.47253
Fem1b	0.53	2.37	4.4717
Ppfibp2	0.45	2.01	4.46667
Atpaf1	0.26	1.16	4.46154
Apool	1.09	4.86	4.45872
Dad1	0.86	3.83	4.45349
Rpa3	1.54	6.85	4.44805
Tpi1	33.88	150.7	4.44805
Alg14	0.38	1.69	4.44737
Ahcy	0.65	2.89	4.44615
Pycrl	0.34	1.51	4.44118
Csf3	4.07	18.07	4.4398
Solh	0.98	4.35	4.43878
P4ha1	7.01	31.01	4.42368
Arsk	0.26	1.15	4.42308
Noc4l	1.27	5.61	4.41732
Bckdk	1.08	4.77	4.41667
Afg3l2	0.89	3.93	4.41573
Adck3	1	4.41	4.41
H2afy	15.63	68.9	4.40819
Brix1	1.14	5.02	4.40351
Snupn	0.6	2.64	4.4
Mrpl3	0.88	3.87	4.39773
Exoc4	0.78	3.43	4.39744
Emp1	0.28	1.23	4.39286
Slc43a3	0.26	1.14	4.38462
Cdk14	0.52	2.28	4.38462
Eif2a	1.75	7.67	4.38286
Mylip	3.43	15.03	4.38192
Htatsf1	1.18	5.17	4.38136
Gmps	0.87	3.81	4.37931
Qsox1	21.79	95.4	4.37816
Acp6	0.4	1.75	4.375
Map3k4	0.76	3.32	4.36842
Tipin	0.76	3.32	4.36842
Nomo1	1.49	6.5	4.36242
Vwa5a	0.36	1.57	4.36111
Fcgrt	0.25	1.09	4.36
Zfp317	0.73	3.18	4.35616
Kdelr2	5.27	22.95	4.35484
Commd4	4.38	19.06	4.3516
Magt1	1.63	7.09	4.34969
Eci2	1.43	6.22	4.34965
Bpnt1	0.67	2.91	4.34328
Zfp623	0.38	1.65	4.34211
Snrpb	20.47	88.83	4.33952
C1qbp	1.3	5.64	4.33846
Nol12	1.04	4.51	4.33654
Trap1	1.76	7.63	4.33523
Tmem242	1.26	5.45	4.3254
Plxna1	0.34	1.47	4.32353
Lxn	0.53	2.29	4.32075
Gadd45gip1	1.06	4.58	4.32075
Mrps22	0.75	3.24	4.32
1700037C18Rik	0.47	2.03	4.31915
Mad1l1	0.82	3.54	4.31707
Scamp4	1.73	7.46	4.31214
Mrpl39	1	4.31	4.31
Sec24a	0.69	2.97	4.30435
Hemk1	0.46	1.98	4.30435
Tbc1d8b	0.46	1.98	4.30435
Spred1	1.76	7.57	4.30114
Rfc5	0.8	3.44	4.3
Ppp5c	1.88	8.08	4.29787
Ttc37	0.27	1.16	4.2963
Slc16a10	3.78	16.22	4.29101
Tuba1b	8.36	35.86	4.28947
Galk2	0.45	1.93	4.28889
Rbm28	1.32	5.66	4.28788
Naa20	1.95	8.36	4.28718
1700112E06Rik	1.78	7.62	4.2809
Nsfl1c	3.41	14.59	4.27859
Mrs2	1.62	6.93	4.27778
Dis3l	0.29	1.24	4.27586
Pecam1	2.43	10.38	4.2716
Exosc9	1.27	5.42	4.26772
Cstf2	0.87	3.71	4.26437
Lsm6	0.8	3.41	4.2625
Sdf2l1	0.63	2.68	4.25397
Mettl16	0.75	3.19	4.25333
Mipep	0.79	3.36	4.25316
Agbl5	0.36	1.53	4.25
Timm23	4.28	18.19	4.25
Has1	0.28	1.19	4.25
Rpl22	5.1	21.67	4.24902
Igfbp4	0.29	1.23	4.24138
Ccdc53	1.66	7.04	4.24096
Blvrb	18.78	79.62	4.23962
Fbxw8	0.96	4.07	4.23958
Snrpd3	10.46	44.31	4.23614
Cybb	69.67	295.08	4.2354
Bcl2a1b	12.84	54.32	4.23053
Lgals3bp	1.42	6	4.22535
Trmt1	0.94	3.97	4.2234
Mrps14	2.11	8.9	4.21801
Mettl5	1.56	6.58	4.21795
Pcyox1	1.81	7.62	4.20994
Xylt2	0.67	2.82	4.20896
Nudt13	0.53	2.23	4.20755
Nfs1	1.85	7.78	4.20541
Tnip1	53.01	222.86	4.20411
Mdp1	0.92	3.86	4.19565
Rangap1	2.15	9.02	4.19535
Nudt2	0.52	2.18	4.19231
Tmem18	0.65	2.72	4.18462
Erh	6.23	26.07	4.18459
Aifm2	0.38	1.59	4.18421
Hpse	0.55	2.3	4.18182
Rce1	1.12	4.68	4.17857
Ifi35	5.47	22.85	4.17733
Nsun5	0.86	3.59	4.17442
Pomp	8.63	36.02	4.17381
Diap2	3.99	16.64	4.17043
Nop10	3.93	16.38	4.16794
Eif3e	3.6	14.99	4.16389
Nol6	1.17	4.87	4.16239
Wdr75	0.82	3.41	4.15854
Anapc1	1.37	5.68	4.14599
Commd9	0.97	4.02	4.14433
Nol10	0.97	4.02	4.14433
Chid1	0.5	2.07	4.14
Lpcat1	2.48	10.26	4.1371
Pold2	0.45	1.86	4.13333
Drg2	1.83	7.56	4.13115
Mtap1s	1.53	6.32	4.13072
Scarb1	0.47	1.94	4.12766
2410042D21Rik	0.58	2.39	4.12069
Sptlc1	3.03	12.47	4.11551
Plk2	3.01	12.38	4.11296
Pcnt	0.9	3.7	4.11111
Mrpl37	1.55	6.37	4.10968
Ddt	0.85	3.49	4.10588
Lig1	0.3	1.23	4.1
P4hb	33.02	135.2	4.09449
Ptma	40.98	167.76	4.0937
Slc7a1	0.67	2.74	4.08955
Polrmt	0.68	2.78	4.08824
Ndufb3	7.44	30.4	4.08602
G3bp1	8.02	32.76	4.08479
Ccdc32	0.84	3.43	4.08333
Rrm1	0.84	3.43	4.08333
Ifi204	0.36	1.47	4.08333
Dnm1l	1.21	4.94	4.08264
Sigmar1	0.97	3.96	4.08247
Fubp1	1.84	7.51	4.08152
Spr	0.64	2.61	4.07812
Ifit1	10.78	43.95	4.07699
1110058L19Rik	0.91	3.71	4.07692
Zfp429	1.72	7.01	4.07558
Uxs1	1.2	4.89	4.075
Vat1	1.88	7.65	4.06915
Slc28a2	4.06	16.52	4.06897
Snrpb2	1.85	7.52	4.06486
Slc35a1	1.06	4.3	4.0566
Eftud2	3.05	12.37	4.05574
Coq5	1.84	7.46	4.05435
Snd1	1.31	5.31	4.05344
Pelp1	0.79	3.2	4.05063
Rars2	0.81	3.28	4.04938
Fam43a	1.83	7.4	4.04372
Zfp369	0.49	1.98	4.04082
Slc33a1	1	4.04	4.04
Chek2	0.28	1.13	4.03571
Hint2	0.28	1.13	4.03571
Gas7	9.97	40.21	4.0331
Gm13476	1.93	7.78	4.03109
Lgmn	4.74	19.1	4.02954
Armc1	1.57	6.32	4.02548
Ly9	1.57	6.32	4.02548
Pole4	2.1	8.44	4.01905
Fam60a	0.56	2.25	4.01786
Tsr1	0.6	2.41	4.01667
H1f0	0.98	3.93	4.0102
Pop7	1.99	7.98	4.01005
Itga5	5.62	22.52	4.00712
Acaca	0.27	1.08	4
Ddx31	0.41	1.64	4
Ggcx	0.41	1.64	4
Cad	0.48	1.92	4
Mcat	0.5	2	4
Ndufb5	4.2	16.79	3.99762
Prmt1	3.46	13.83	3.99711
Lonp1	2.77	11.07	3.99639
Klhl20	0.9	3.59	3.98889
Ccny	3.14	12.52	3.98726
Ccnh	1.25	4.98	3.984
A630001G21Rik	3.44	13.7	3.98256
Wdr36	0.57	2.27	3.98246
5730455P16Rik	0.56	2.23	3.98214
Nudt3	3.2	12.74	3.98125
BC023829	1.04	4.14	3.98077
Dnajc1	0.42	1.67	3.97619
D10Wsu102e	1.15	4.57	3.97391
Ndufb4	2.6	10.33	3.97308
Eny2	0.72	2.86	3.97222
Chd1l	0.71	2.82	3.97183
Cox7c	0.34	1.35	3.97059
Prdx1	44.86	178.12	3.97058
Hsd11b1	15.55	61.72	3.96913
Hat1	2.83	11.23	3.9682
Zfp41	0.31	1.23	3.96774
Isoc2a	0.93	3.69	3.96774
Ythdc2	0.28	1.11	3.96429
Eral1	1.1	4.36	3.96364
Utp20	0.27	1.07	3.96296
Zmpste24	2.7	10.67	3.95185
Ctso	0.83	3.28	3.95181
Rabl3	0.82	3.24	3.95122
Smug1	0.61	2.41	3.95082
Mina	0.5	1.97	3.94
Rbak	0.33	1.3	3.93939
Stag3	0.33	1.3	3.93939
Ogfod1	0.97	3.82	3.93814
Aldoc	0.45	1.77	3.93333
Gm6139	0.29	1.14	3.93103
Tmem199	1.86	7.31	3.93011
Atp8b5	0.57	2.24	3.92982
Mrps36	1.1	4.32	3.92727
Trmt6	1.9	7.46	3.92632
Noxo1	0.4	1.57	3.925
Wdr76	0.52	2.04	3.92308
Fdx1l	1.36	5.33	3.91912
Farsb	0.73	2.86	3.91781
Pdcd5	4.37	17.12	3.91762
Tmed5	6.34	24.81	3.91325
Gnl3	1.33	5.2	3.90977
Zbtb25	0.55	2.15	3.90909
Srprb	0.74	2.89	3.90541
Tmem186	0.42	1.64	3.90476
Tgs1	2.71	10.57	3.90037
Lin9	0.3	1.17	3.9
Atl3	2.26	8.81	3.89823
Bet1	1.26	4.91	3.89683
Ipo11	0.35	1.36	3.88571
Ube2l6	1.75	6.8	3.88571
Zfp568	1.03	4	3.8835
Psmd9	0.59	2.29	3.88136
Enpp4	0.5	1.94	3.88
Tacc3	0.5	1.94	3.88
Tmem176b	0.3	1.16	3.86667
Agpat3	0.75	2.9	3.86667
Fundc2	0.51	1.97	3.86275
Slc6a12	2.55	9.85	3.86275
Tcp1	5.38	20.78	3.86245
Nf2	1.45	5.6	3.86207
Dbr1	1.81	6.99	3.86188
2810006K23Rik	0.36	1.39	3.86111
Leo1	1.65	6.37	3.86061
Aqr	2.65	10.23	3.86038
Mospd2	2.7	10.42	3.85926
Il15ra	0.49	1.89	3.85714
Mrpl15	0.62	2.39	3.85484
Usp1	4.66	17.96	3.85408
Gbp9	3.01	11.6	3.85382
Ssrp1	4.17	16.05	3.84892
Adam9	6.58	25.32	3.84802
C330006A16Rik	1.43	5.5	3.84615
Gngt2	21.96	84.35	3.84107
Fyco1	1.63	6.26	3.84049
Fpr1	383.64	1473.27	3.84024
8430406I07Rik	0.62	2.38	3.83871
Fbxo22	2.65	10.17	3.83774
Snrpe	8.56	32.85	3.83762
1810043H04Rik	2.82	10.82	3.83688
Dclre1a	0.55	2.11	3.83636
Sema6b	0.61	2.34	3.83607
Pigg	0.42	1.61	3.83333
Minpp1	0.41	1.57	3.82927
Gde1	1.92	7.35	3.82812
Cox11	0.46	1.76	3.82609
Pofut2	5.21	19.93	3.82534
Usp37	1.13	4.32	3.82301
Snx12	1.51	5.77	3.82119
Dhx33	1	3.82	3.82
Cox7b	6.1	23.3	3.81967
4930430F08Rik	0.33	1.26	3.81818
Ly6a	0.48	1.83	3.8125
Mtif2	0.69	2.63	3.81159
Ndufs6	7.64	29.12	3.81152
Gtpbp4	3.35	12.76	3.80896
1810022K09Rik	5.9	22.47	3.80847
Dph1	0.26	0.99	3.80769
Cox6c	17.99	68.43	3.80378
Mtmr10	0.56	2.13	3.80357
Cox18	1.06	4.03	3.80189
Tmem101	1.11	4.22	3.8018
Pyroxd1	1.03	3.91	3.79612
Ube2q2	1.76	6.68	3.79545
Plekha3	0.92	3.49	3.79348
Tef	0.82	3.11	3.79268
Babam1	3.27	12.39	3.78899
Dph5	0.47	1.78	3.78723
Abcb10	0.51	1.93	3.78431
1600002H07Rik	0.6	2.27	3.78333
Rexo2	4.37	16.53	3.78261
Ccdc163	1.01	3.82	3.78218
Arl14ep	1.31	4.95	3.77863
Nup188	1.67	6.31	3.77844
Gpnmb	2.7	10.2	3.77778
Snrpa	1.78	6.72	3.77528
Fam20c	0.62	2.34	3.77419
Sephs1	0.66	2.49	3.77273
Dna2	4.77	17.99	3.77149
Ints4	1	3.77	3.77
Mrm1	0.51	1.92	3.76471
8430419L09Rik	0.89	3.35	3.76404
Supt7l	0.55	2.07	3.76364
Serhl	1.64	6.17	3.7622
Fam136a	0.42	1.58	3.7619
Hdac2	2.22	8.35	3.76126
Dhx37	1.52	5.71	3.75658
Stx8	0.49	1.84	3.7551
Ddrgk1	5.38	20.2	3.75465
Poglut1	1.11	4.16	3.74775
Gpr132	6.77	25.37	3.74742
Alyref	5.36	20.08	3.74627
Churc1	1.3	4.87	3.74615
Pwp2	0.97	3.63	3.74227
Atp5o	8.78	32.85	3.74146
Kpna2	3.36	12.56	3.7381
Hint3	0.72	2.69	3.73611
C3	137.25	512.42	3.73348
Mut	0.6	2.24	3.73333
Atp5g2	8.01	29.9	3.73283
Ift57	1.04	3.88	3.73077
Vps8	1.66	6.19	3.72892
Mrpl19	0.59	2.2	3.72881
Cfdp1	4.89	18.23	3.72802
Akr7a5	0.77	2.87	3.72727
Mettl8	0.33	1.23	3.72727
Utp15	1.38	5.14	3.72464
Cdkal1	0.29	1.08	3.72414
Ddx51	0.65	2.42	3.72308
Trit1	0.5	1.86	3.72
Ola1	1	3.72	3.72
Hn1l	0.89	3.31	3.7191
Zcchc10	0.89	3.31	3.7191
Smad1	0.39	1.45	3.71795
Mitd1	1.7	6.32	3.71765
Hsd17b10	3.26	12.11	3.71472
Zfp507	1.15	4.27	3.71304
Lclat1	0.45	1.67	3.71111
Rpsa	29.68	110.11	3.70991
Lrp6	1.62	6.01	3.70988
Commd1	4.58	16.99	3.70961
Mbd1	2.1	7.79	3.70952
Anapc5	3.76	13.94	3.70745
Rpa1	1.7	6.3	3.70588
Metap2	2.16	8	3.7037
Snapin	2.83	10.48	3.70318
3830406C13Rik	0.37	1.37	3.7027
8430410K20Rik	0.77	2.85	3.7013
Trim14	1.29	4.77	3.69767
Per2	0.66	2.44	3.69697
Cox16	0.89	3.29	3.69663
Rtel1	0.79	2.92	3.6962
Ubfd1	0.59	2.18	3.69492
Mdc1	2.97	10.97	3.6936
Gm12250	0.74	2.73	3.68919
Mag	0.77	2.84	3.68831
Fpr2	429.08	1581.86	3.68663
Snapc4	1.02	3.76	3.68627
Bccip	3.95	14.56	3.68608
Psmd3	5.68	20.93	3.68486
Ddhd2	0.76	2.8	3.68421
Rnf220	4.4	16.21	3.68409
Hdgf	7.09	26.12	3.68406
Mrpl44	1.32	4.86	3.68182
Ept1	0.47	1.73	3.68085
Asns	2.41	8.87	3.6805
Hic2	0.25	0.92	3.68
Nudt6	0.28	1.03	3.67857
Tmem176a	0.28	1.03	3.67857
Tcof1	2.22	8.16	3.67568
I830012O16Rik	10.68	39.25	3.67509
Rtcd1	1.1	4.04	3.67273
Acer3	1.34	4.92	3.67164
Ercc6	0.73	2.68	3.67123
Zfp187	1.17	4.29	3.66667
Mrpl22	1.71	6.27	3.66667
Rpe	4.13	15.13	3.66344
Fam172a	0.86	3.15	3.66279
Plscr3	1.17	4.28	3.65812
Fen1	1.22	4.46	3.65574
Bcl2l12	1.06	3.87	3.65094
Mrps25	0.97	3.54	3.64948
Mgat4b	4.18	15.24	3.64593
Cep76	0.25	0.91	3.64
Mthfd1l	0.36	1.31	3.63889
Nup43	0.47	1.71	3.6383
Slc4a1ap	1.79	6.51	3.63687
Phf6	0.55	2	3.63636
Ercc4	0.41	1.49	3.63415
Alg10b	1.2	4.36	3.63333
Ankrd37	7.58	27.54	3.63325
Nolc1	1.9	6.9	3.63158
Tmem65	3.01	10.93	3.63123
Slc25a19	1.19	4.32	3.63025
Adck1	0.35	1.27	3.62857
Mrps11	1.15	4.17	3.62609
Rabl6	2.43	8.81	3.62551
Romo1	3.87	14.02	3.62274
Fam38a	0.74	2.68	3.62162
Zmiz2	6.65	24.08	3.62105
Igj	0.29	1.05	3.62069
Fyb	125.08	452.71	3.61936
Mrps7	2.45	8.86	3.61633
Dtx3l	6.54	23.65	3.61621
Prrc1	0.96	3.47	3.61458
Rbm14	2.01	7.26	3.61194
Ndufa8	8.76	31.62	3.60959
Zfp367	0.53	1.91	3.60377
Mad2l2	1.16	4.18	3.60345
Tcf4	0.98	3.53	3.60204
Zfp456	0.65	2.34	3.6
Nol7	3.54	12.72	3.59322
Ccdc6	0.71	2.55	3.59155
Uhrf1bp1	0.39	1.4	3.58974
Hdac8	0.29	1.04	3.58621
Anapc10	0.7	2.51	3.58571
Wdr41	1.85	6.63	3.58378
Slfn8	13.91	49.81	3.58088
Cfp	43.32	155.09	3.5801
Pigt	5.89	21.07	3.57725
Aasdh	0.47	1.68	3.57447
Ston2	2.11	7.54	3.57346
Rsl1d1	3.21	11.47	3.57321
Fam175a	0.58	2.07	3.56897
Siah2	0.51	1.82	3.56863
Psmf1	0.74	2.64	3.56757
Setdb2	0.53	1.89	3.56604
Ddx55	0.94	3.35	3.56383
Ppie	1.03	3.67	3.56311
Gar1	0.57	2.03	3.5614
Ppat	0.25	0.89	3.56
Etohi1	3.5	12.46	3.56
Mettl4	0.59	2.1	3.55932
2610002M06Rik	0.93	3.31	3.55914
Pgm3	0.34	1.21	3.55882
Gm19497	0.68	2.42	3.55882
Nhp2	3.67	13.06	3.55858
Arv1	0.36	1.28	3.55556
Pnp	3.16	11.23	3.5538
Prkcb	33.01	117.2	3.55044
2810004N23Rik	1.69	6	3.5503
Clcc1	1.8	6.39	3.55
Snx24	2.06	7.31	3.54854
BC052040	0.31	1.1	3.54839
Tgm1	0.44	1.56	3.54545
Park7	10.67	37.81	3.54358
2300009A05Rik	2.15	7.61	3.53953
Sms	1.06	3.75	3.53774
Pfkp	5.4	19.09	3.53519
Atm	0.43	1.52	3.53488
Pms2	0.43	1.52	3.53488
Parp14	10.56	37.32	3.53409
Gm15453	0.62	2.19	3.53226
Agxt2l2	1.02	3.6	3.52941
Dcp2	1.42	5.01	3.52817
Acat1	0.89	3.14	3.52809
Rsl1	0.36	1.27	3.52778
Emc4	4.29	15.12	3.52448
Eri1	2.37	8.35	3.52321
Dynll1	8.92	31.41	3.5213
Hnrnpr	4.74	16.69	3.5211
1700020L24Rik	1.5	5.28	3.52
Zfp935	1.77	6.23	3.51977
Nmt1	14.03	49.38	3.5196
Tubg1	1.16	4.08	3.51724
Blm	0.31	1.09	3.51613
2410127L17Rik	1.24	4.36	3.51613
Hscb	1.26	4.43	3.51587
Erlin1	2.52	8.85	3.5119
Cacybp	5.04	17.7	3.5119
Il10ra	16.37	57.44	3.50886
Det1	0.61	2.14	3.5082
Comt	0.93	3.26	3.50538
Dtymk	1.03	3.61	3.50485
Mrpl2	2.74	9.6	3.50365
Wdr61	2.78	9.73	3.5
Dnajc21	1.66	5.81	3.5
Prdm1	0.28	0.98	3.5
Grk5	11.07	38.74	3.49955
Aimp1	2.67	9.34	3.49813
Immt	4.42	15.46	3.49774
Trmt10c	1.81	6.33	3.49724
Elp3	1.53	5.35	3.49673
Rad1	1.23	4.3	3.49593
Ddx19a	3.24	11.32	3.49383
Cdk4	2.18	7.61	3.49083
Pggt1b	1.45	5.06	3.48966
Fcrls	0.43	1.5	3.48837
Timm22	0.41	1.43	3.4878
Pold3	1.93	6.73	3.48705
Rad23a	3.84	13.39	3.48698
Zfp644	0.72	2.51	3.48611
1110008P14Rik	17.81	62.05	3.484
Meaf6	3.06	10.66	3.48366
Fert2	0.87	3.03	3.48276
Tmed3	6.54	22.77	3.48165
Ei24	2.6	9.05	3.48077
Vac14	3.6	12.53	3.48056
Eif2c3	0.5	1.74	3.48
Mrps33	4.15	14.43	3.47711
4933403G14Rik	0.4	1.39	3.475
Fam86	0.38	1.32	3.47368
Hspd1	5.17	17.94	3.47002
N6amt1	0.3	1.04	3.46667
Fancf	0.45	1.56	3.46667
Haus6	0.73	2.53	3.46575
Ppan	1.59	5.51	3.46541
Sf3a1	1.4	4.85	3.46429
Ssh1	5.48	18.97	3.46168
Gmppa	1.43	4.95	3.46154
Tsn	3.91	13.53	3.46036
Gtf2f2	2.89	10	3.46021
Pcna	12.33	42.61	3.4558
Elmo2	2.12	7.32	3.45283
Taf5l	2.61	9	3.44828
Ndufb2	3.06	10.55	3.44771
Hcfc1	2.37	8.17	3.44726
Poc5	1.35	4.65	3.44444
1700034H14Rik	0.81	2.79	3.44444
Batf	9.61	33.06	3.44017
Wdr85	0.25	0.86	3.44
Sh3bp5	28.15	96.79	3.43837
Chordc1	1.42	4.88	3.43662
Tyw5	0.6	2.06	3.43333
Dennd1a	1.11	3.81	3.43243
Adcy7	5.85	20.07	3.43077
C230052I12Rik	0.7	2.4	3.42857
Cat	8.14	27.85	3.42138
Il2rg	17.45	59.7	3.4212
Trim30a	13.45	45.98	3.41859
Pacrgl	0.36	1.23	3.41667
Mettl10	1.42	4.85	3.41549
Cetn2	2.08	7.1	3.41346
Tubgcp2	1.78	6.07	3.41011
Smarcal1	0.61	2.08	3.40984
Atox1	63.39	215.97	3.407
5730494M16Rik	0.3	1.02	3.4
Nenf	0.3	1.02	3.4
Capn10	0.35	1.19	3.4
4930579G24Rik	0.33	1.12	3.39394
Lipa	55.26	187.51	3.39323
Alg11	0.77	2.61	3.38961
Rwdd4a	0.8	2.71	3.3875
Paxip1	1.01	3.42	3.38614
Ftsj3	1.97	6.67	3.38579
Nup35	0.83	2.81	3.38554
Pctp	0.79	2.67	3.37975
F8a	0.77	2.6	3.37662
Siglece	85.2	287.54	3.37488
Itpripl1	2.78	9.38	3.3741
Prpf31	1.85	6.24	3.37297
Tsen54	0.51	1.72	3.37255
Mphosph8	2.15	7.25	3.37209
Tmem55a	0.62	2.09	3.37097
Ica1	0.27	0.91	3.37037
Haus4	1.46	4.92	3.36986
Mesdc2	0.84	2.83	3.36905
Thoc3	2.09	7.04	3.36842
Ercc2	1.93	6.5	3.36788
Dpy30	2.04	6.87	3.36765
Dhrs7b	1.17	3.94	3.36752
Psmb6	10.33	34.73	3.36205
Gcdh	0.25	0.84	3.36
Tmco7	0.25	0.84	3.36
Fto	0.89	2.99	3.35955
Lamp1	83.99	282.03	3.3579
Arhgef6	7.4	24.84	3.35676
Smarcc1	1.66	5.57	3.35542
Zbtb40	0.31	1.04	3.35484
Bpgm	0.62	2.08	3.35484
Mrpl55	0.99	3.32	3.35354
Thg1l	0.34	1.14	3.35294
Adk	0.37	1.24	3.35135
2700029M09Rik	4.19	14.04	3.35084
4930438A08Rik	34.17	114.46	3.34972
Ccdc90b	0.46	1.54	3.34783
Suclg2	0.49	1.64	3.34694
Oas2	12.3	41.14	3.34472
Elac2	0.73	2.44	3.34247
Ttll4	1.29	4.31	3.34109
Zfp422	0.88	2.94	3.34091
Ddi2	11.37	37.98	3.34037
Lrpap1	1.97	6.58	3.3401
6230427J02Rik	0.5	1.67	3.34
M6pr	25.72	85.89	3.33942
Anp32b	20.58	68.7	3.33819
Sgsm3	0.92	3.07	3.33696
Chchd3	1.96	6.54	3.33673
Mrpl54	3.15	10.51	3.33651
2610029G23Rik	1.13	3.77	3.33628
Dot1l	2.8	9.34	3.33571
Gm6907	0.33	1.1	3.33333
Gtpbp3	0.93	3.1	3.33333
Hipk3	7.48	24.93	3.33289
Timm44	3.45	11.49	3.33043
Ndufs3	5.4	17.95	3.32407
Soat2	1.73	5.75	3.3237
BC049352	0.93	3.09	3.32258
Tmem180	1.09	3.62	3.3211
Ccdc51	0.25	0.83	3.32
Spata13	47.28	156.86	3.31768
Isg20l2	3.45	11.44	3.31594
Wdr70	0.76	2.52	3.31579
Ddx56	1.08	3.58	3.31481
Rps2	3.49	11.56	3.31232
Haus5	0.93	3.08	3.31183
Hgf	2.47	8.18	3.31174
Chchd1	5.02	16.61	3.30876
Invs	0.39	1.29	3.30769
Stard7	10.11	33.43	3.30663
Fktn	0.56	1.85	3.30357
Dhx30	1.29	4.26	3.30233
Sip1	1.26	4.16	3.30159
Zfp161	0.97	3.2	3.29897
Ran	8.8	29.03	3.29886
Tfam	0.87	2.87	3.29885
Tssc1	1.33	4.38	3.29323
Slc7a6	0.48	1.58	3.29167
Hspa1b	0.38	1.25	3.28947
Tmem39b	0.38	1.25	3.28947
Dohh	2.73	8.98	3.28938
Ctnnbl1	2.04	6.71	3.28922
Hnrnpa1	15.24	50.11	3.28806
Ccdc88a	0.35	1.15	3.28571
Nudt21	4.28	14.06	3.28505
Spcs3	5.17	16.98	3.28433
Il1f6	0.81	2.66	3.28395
Zfp326	1.48	4.86	3.28378
St3gal1	9.1	29.86	3.28132
5830418K08Rik	0.64	2.1	3.28125
Pfkl	18.12	59.45	3.28091
Cyc1	7.53	24.7	3.28021
Nsg1	0.25	0.82	3.28
Sco1	0.68	2.23	3.27941
Caprin1	12.49	40.95	3.27862
Zbtb41	0.47	1.54	3.2766
Ascl2	2.04	6.68	3.27451
Nudt9	1.98	6.48	3.27273
D15Ertd621e	3.45	11.29	3.27246
Krtcap2	2.17	7.1	3.27189
Gpatch2	0.37	1.21	3.27027
Socs3	22.41	73.26	3.26908
3110040N11Rik	1.01	3.3	3.26733
Larp1	3.07	10.03	3.2671
Efhd2	60.03	196.12	3.26703
Ipo4	0.75	2.45	3.26667
Mpg	0.6	1.96	3.26667
Rdh10	1.84	6.01	3.2663
1110038F14Rik	2.26	7.38	3.26549
Slc25a40	0.68	2.22	3.26471
Dnajc16	0.53	1.73	3.26415
Nhp2l1	6.82	22.25	3.26246
Timm8a1	1.15	3.75	3.26087
Ube2f	9.35	30.47	3.25882
Tars	1.32	4.3	3.25758
Pim2	6.68	21.76	3.25749
Gpr180	0.35	1.14	3.25714
Nucks1	1.05	3.42	3.25714
2010315B03Rik	1.6	5.21	3.25625
Abhd12	3.09	10.06	3.25566
Ap3s2	1.06	3.45	3.25472
Yeats2	0.67	2.18	3.25373
Ebi3	54	175.61	3.25204
Tmem48	0.48	1.56	3.25
Cxx1b	0.44	1.43	3.25
Kars	3.98	12.93	3.24874
2015-09-10	1.77	5.75	3.24859
Smc5	0.65	2.11	3.24615
2410002F23Rik	1.94	6.28	3.23711
Ak2	8.02	25.95	3.23566
Casp8	3.57	11.55	3.23529
Gm4070	6.93	22.42	3.23521
Brcc3	0.77	2.49	3.23377
Ckap5	1.25	4.04	3.232
E130309D02Rik	2.46	7.95	3.23171
0610010K14Rik	6.86	22.16	3.23032
Rexo4	4.05	13.08	3.22963
Rttn	0.44	1.42	3.22727
Tmem184c	3.14	10.13	3.22611
Etaa1	0.31	1	3.22581
Surf6	1.42	4.58	3.22535
Mrps26	3.94	12.7	3.22335
Dpp9	2.79	8.99	3.22222
Tlr9	2.85	9.18	3.22105
Glo1	3.81	12.26	3.21785
Tmem126a	2.51	8.07	3.21514
Ftsj2	0.42	1.35	3.21429
Rsl24d1	6.5	20.88	3.21231
Rbm12b1	0.33	1.06	3.21212
Oas1c	1.84	5.91	3.21196
Nol9	2.08	6.68	3.21154
1110001A16Rik	0.38	1.22	3.21053
Rars	3.98	12.77	3.20854
Klhl8	0.29	0.93	3.2069
Mrps30	1.74	5.58	3.2069
D730048J04Rik	6.25	20.02	3.2032
Polh	0.89	2.85	3.20225
Prkdc	0.35	1.12	3.2
Tspan31	0.6	1.92	3.2
Mtx1	2.01	6.43	3.199
Pigq	3.33	10.65	3.1982
Rab7l1	3.14	10.03	3.19427
Zcchc4	0.52	1.66	3.19231
Tarbp2	1.41	4.5	3.19149
Ctsa	27.31	87.14	3.19077
Adat1	0.37	1.18	3.18919
Vps45	0.32	1.02	3.1875
2310022A10Rik	1.02	3.25	3.18627
2015-09-15	15.38	49	3.18596
Osgep	1.19	3.79	3.18487
Mrps34	1.84	5.86	3.18478
Polr1c	1.79	5.7	3.18436
Cse1l	2.17	6.91	3.18433
Wars	2.39	7.61	3.1841
Casp4	8.67	27.6	3.18339
Synj2bp	0.94	2.99	3.18085
Zfp385a	2.67	8.49	3.17978
Odc1	2.84	9.03	3.17958
Ppa1	0.39	1.24	3.17949
Hsp90aa1	7.05	22.39	3.17589
Mrpl46	1.37	4.35	3.17518
Mdfic	0.4	1.27	3.175
Flt3l	1.1	3.49	3.17273
Rpusd4	1.81	5.74	3.17127
Eif4e	4.5	14.27	3.17111
Lsm2	1.99	6.31	3.17085
Slc41a1	0.41	1.3	3.17073
Zfp764	0.3	0.95	3.16667
Commd3	4.82	15.26	3.16598
Fam53a	1.33	4.21	3.16541
Casp6	0.98	3.1	3.16327
BC024659	1.67	5.28	3.16168
Cd209f	0.25	0.79	3.16
Btg3	1.13	3.57	3.15929
Gm14420	0.38	1.2	3.15789
Sar1b	6.05	19.09	3.15537
Smpdl3b	6.69	21.08	3.15097
Mrpl50	1.97	6.2	3.14721
Stard3nl	3.92	12.33	3.14541
3110056O03Rik	1.24	3.9	3.14516
Cul5	1.2	3.77	3.14167
Mettl17	1.07	3.36	3.14019
Hs2st1	0.72	2.26	3.13889
Tbcd	0.52	1.63	3.13462
Ndufab1	3.73	11.69	3.13405
Tm2d1	5.95	18.63	3.13109
Trim21	2.18	6.82	3.12844
Polr2g	8.26	25.84	3.12833
Cyth3	0.78	2.44	3.12821
Gstcd	0.47	1.47	3.12766
Rft1	1.27	3.97	3.12598
Nkap	1.36	4.25	3.125
Tnf	72.08	225.1	3.12292
Scoc	0.49	1.53	3.12245
Procr	0.25	0.78	3.12
Hells	0.34	1.06	3.11765
Wdr25	0.34	1.06	3.11765
Jagn1	2.09	6.51	3.11483
Gsto1	2.88	8.97	3.11458
Prkcsh	3.54	11.02	3.11299
Exosc8	1.86	5.79	3.1129
Pde8a	6.56	20.42	3.1128
Jmjd4	0.36	1.12	3.11111
Lcmt2	0.36	1.12	3.11111
F7	0.63	1.96	3.11111
Dcun1d2	0.9	2.8	3.11111
Guk1	3.81	11.85	3.11024
Hmgxb4	2.02	6.28	3.10891
Trmu	0.46	1.43	3.1087
Zmat5	3.04	9.45	3.10855
Dnajc2	4.52	14.04	3.10619
D10Jhu81e	1.9	5.9	3.10526
Hyal2	0.39	1.21	3.10256
Trappc2	3.05	9.46	3.10164
Spata6	0.3	0.93	3.1
Mccc1	0.52	1.61	3.09615
Dimt1	0.63	1.95	3.09524
Bop1	2.95	9.13	3.09492
Slc7a7	4.14	12.81	3.0942
Ceacam18	3.76	11.63	3.09309
Acp1	0.54	1.67	3.09259
BC046331	1.3	4.02	3.09231
Ccbl1	0.33	1.02	3.09091
Iars	1.13	3.49	3.0885
Syt11	0.59	1.82	3.08475
Sirt6	2.84	8.76	3.08451
Lyar	3.32	10.24	3.08434
Pgrmc2	2.05	6.32	3.08293
Glb1	0.61	1.88	3.08197
Snrnp48	2.94	9.06	3.08163
Tbcb	2.75	8.47	3.08
Slc39a10	0.26	0.8	3.07692
Gm10778	0.39	1.2	3.07692
Smc2	0.39	1.2	3.07692
Pex3	1.05	3.23	3.07619
Serinc1	12.44	38.23	3.07315
Mtmr2	2.21	6.79	3.0724
Lrrc40	1.14	3.5	3.07018
Psmd7	7.67	23.54	3.0691
3110009E18Rik	0.29	0.89	3.06897
Psmc5	8.74	26.82	3.06865
Morc2a	1.46	4.48	3.06849
Trem2	0.91	2.79	3.06593
Tmem14c	23.56	72.23	3.06579
Smarcb1	2.02	6.19	3.06436
Atp5g1	1.4	4.29	3.06429
Pou6f1	0.32	0.98	3.0625
Itpa	1.45	4.44	3.06207
Pgam5	2.47	7.56	3.06073
Cd38	1.17	3.58	3.05983
Actl6a	2.09	6.39	3.05742
Ano6	8.4	25.68	3.05714
Cct6a_2	5.68	17.36	3.05634
Fkbp4	2.88	8.8	3.05556
Emc6	4.17	12.74	3.05516
Cnpy4	1.11	3.39	3.05405
Atp5k	15.93	48.64	3.05336
Psma4	12.38	37.79	3.0525
Cct6a_1	6.23	19.01	3.05136
Gpld1	0.98	2.99	3.05102
Ap4e1	0.99	3.02	3.05051
Tatdn3	0.6	1.83	3.05
Emc10	5	15.25	3.05
Gtf2h2	0.81	2.47	3.04938
Fam178a	2.43	7.41	3.04938
4930455F23Rik	0.61	1.86	3.04918
Adi1	0.82	2.5	3.04878
Rhbdd2	1.65	5.03	3.04848
Med24	1.33	4.05	3.04511
Armc10	1.34	4.08	3.04478
Fv1	0.71	2.16	3.04225
Vdac3	9.91	30.14	3.04137
Id3	4.39	13.35	3.041
Spopl	0.98	2.98	3.04082
Rpgrip1l	0.25	0.76	3.04
Gspt1	2.64	8.02	3.03788
Ahnak	0.27	0.82	3.03704
Rnf213	4.75	14.42	3.03579
Sfxn1	0.58	1.76	3.03448
Pgap2	9.06	27.49	3.03422
Aplf	0.3	0.91	3.03333
Arhgap12	0.33	1	3.0303
Zufsp	1.75	5.3	3.02857
Zdhhc13	3.21	9.72	3.02804
Rbms2	0.36	1.09	3.02778
Bmf	1.46	4.42	3.0274
Cd80	2.62	7.93	3.02672
Pdrg1	1.89	5.72	3.02646
Rpl32	45.17	136.69	3.02612
Tprkb	0.85	2.57	3.02353
Hist2h2aa2	0.87	2.63	3.02299
Dnajc25	0.5	1.51	3.02
Paics	1.08	3.26	3.01852
Csrp2bp	1.14	3.44	3.01754
Utp18	2.85	8.6	3.01754
Stk3	0.59	1.78	3.01695
Otud6b	2.29	6.9	3.0131
Nop56	4.87	14.67	3.01232
Sowahc	3.52	10.6	3.01136
Ppp1r7	1.96	5.9	3.0102
Def8	1.07	3.22	3.00935
Ddx20	1.52	4.57	3.00658
Ywhae	24.78	74.41	3.00282
Eif3m	7.53	22.6	3.00133
Fubp3	0.36	1.08	3
Rfc3	0.72	2.16	3
Rpusd3	0.26	0.78	3
Pbx3	0.31	0.93	3
Pex11b	0.84	2.52	3
Gtl3	2.22	6.66	3
Nudcd2	0.67	2.01	3
Sucla2	4.2	12.59	2.99762
Rfwd3	3.13	9.37	2.99361
Aar2	0.79	2.36	2.98734
Cars2	1.44	4.3	2.98611
Fundc1	2.01	6	2.98507
Zmynd19	0.63	1.88	2.98413
Ssbp1	2.5	7.46	2.984
Slc25a25	0.61	1.82	2.98361
Zc3h12a	27.33	81.52	2.9828
Fbxl4	0.56	1.67	2.98214
Golph3l	1.05	3.13	2.98095
Rpusd1	0.48	1.43	2.97917
Napg	4.28	12.75	2.97897
Nt5c	3.56	10.6	2.97753
Lrrc25	79.67	237.13	2.9764
Mast2	0.82	2.44	2.97561
Polr2i	2.31	6.87	2.97403
Atmin	1.88	5.59	2.9734
Cwc27	0.72	2.14	2.97222
Ctdspl2	2.5	7.43	2.972
Ptbp1	8.81	26.18	2.97162
6530401N04Rik	0.34	1.01	2.97059
Zc3hc1	1.67	4.96	2.97006
Snrnp40	4.27	12.68	2.96956
Ddx28	1.63	4.84	2.96933
Limk1	0.32	0.95	2.96875
Alkbh8	0.31	0.92	2.96774
Ints10	1.8	5.34	2.96667
Sepw1	1.44	4.27	2.96528
Icam2	5.4	16.01	2.96481
Zswim7	1.95	5.78	2.9641
Wrnip1	1.39	4.12	2.96403
Gtf2e1	1.35	4	2.96296
Gtf3c3	0.49	1.45	2.95918
Wdr73	1.44	4.26	2.95833
Tomm70a	3.35	9.9	2.95522
Mterfd1	3.32	9.81	2.95482
Ccdc28b	3.79	11.19	2.95251
Zfp709	0.42	1.24	2.95238
Dnaaf2	0.63	1.86	2.95238
Apoa2	0.41	1.21	2.95122
Nadk	200.43	591.01	2.94871
Zfp54	0.38	1.12	2.94737
Rcc2	5.95	17.53	2.94622
Pabpc4	0.89	2.62	2.94382
Pigh	0.35	1.03	2.94286
Eif5b	2.44	7.18	2.94262
Stx18	3.07	9.03	2.94137
Pola2	1.85	5.44	2.94054
Cct2	10.61	31.17	2.93779
Dnajc11	2.07	6.08	2.9372
Anxa4	3.57	10.48	2.93557
Ribc1	0.31	0.91	2.93548
Zfp712	0.45	1.32	2.93333
Leprot	13.26	38.88	2.93213
Zfp759	0.44	1.29	2.93182
Txlna	2.59	7.59	2.9305
Bmi1	1.21	3.54	2.92562
Topbp1	1.73	5.06	2.92486
2310046O06Rik	1.71	5	2.92398
Alg9	1.05	3.07	2.92381
Med28	2.94	8.59	2.92177
Dhx58	3.81	11.13	2.92126
Nup160	1.38	4.03	2.92029
Telo2	0.25	0.73	2.92
2310022B05Rik	1.11	3.24	2.91892
Abcc4	2.9	8.46	2.91724
Mrpl34	2.04	5.95	2.91667
Lamtor2	13.38	39.02	2.91629
Rbm45	2.42	7.05	2.91322
Ttc4	1.15	3.35	2.91304
Ptplad1	0.69	2.01	2.91304
Nfe2l1	17.14	49.91	2.9119
Gatc	3.36	9.78	2.91071
Fut11	0.56	1.63	2.91071
Yipf6	1.45	4.22	2.91034
Fbxo25	0.78	2.27	2.91026
Dynlt3	3.33	9.69	2.90991
BC028528	1.66	4.83	2.90964
Tma7	14.06	40.9	2.90896
Slc39a13	2.08	6.05	2.90865
Ndufaf3	1.96	5.7	2.90816
Med27	0.97	2.82	2.90722
Nus1	2.88	8.37	2.90625
Sirt5	0.31	0.9	2.90323
Mrpl51	1.84	5.34	2.90217
Rwdd1	6.64	19.27	2.90211
Phf17	1.11	3.22	2.9009
Pgm1	8.77	25.43	2.89966
Gss	1.19	3.45	2.89916
Mb21d1	0.97	2.81	2.89691
Gnpat	3.88	11.24	2.89691
Rbmx	4.03	11.66	2.8933
Rnf121	2.53	7.32	2.89328
Mmadhc	6.74	19.5	2.89318
Pde6d	4.18	12.09	2.89234
Gusb	8.45	24.44	2.89231
Mmp2	1.02	2.95	2.89216
Yif1a	1.48	4.28	2.89189
4831426I19Rik	3.32	9.6	2.89157
Glrx5	3.31	9.57	2.89124
Smyd3	0.36	1.04	2.88889
Ccdc21	0.27	0.78	2.88889
Ppp1r13l	0.54	1.56	2.88889
Pigo	1.16	3.35	2.88793
Srp68	3.92	11.32	2.88776
Ttc15	2.03	5.86	2.8867
Lrrc49	0.35	1.01	2.88571
Hspa14	6.38	18.41	2.88558
Thap7	2.7	7.79	2.88519
Gcsh	0.26	0.75	2.88462
Nip7	1.55	4.47	2.88387
Poli	0.34	0.98	2.88235
G2e3	0.92	2.65	2.88043
Nle1	0.33	0.95	2.87879
Bphl	0.66	1.9	2.87879
Hist2h2be	0.41	1.18	2.87805
2310044G17Rik	1.63	4.69	2.8773
Ids	5.94	17.09	2.8771
Nsf	4.68	13.45	2.87393
Tshz1	0.39	1.12	2.87179
Pmaip1	12.71	36.49	2.87097
Psmd2	11.66	33.47	2.8705
U2surp	3.31	9.5	2.87009
Snx8	4.9	14.06	2.86939
Sh2b2	5.6	16.06	2.86786
Mrps18c	8.54	24.47	2.86534
Josd2	3.39	9.71	2.86431
Ceacam16	2.21	6.33	2.86425
Mbnl3	0.66	1.89	2.86364
Polr2d	3.05	8.73	2.8623
Idh3a	0.64	1.83	2.85938
Gas2l3	0.28	0.8	2.85714
Cct8	12.28	35.07	2.85586
Hspa9	5.95	16.98	2.85378
Ipp	0.82	2.34	2.85366
Cwf19l1	0.75	2.14	2.85333
Usp24	3.25	9.27	2.85231
Nup37	0.27	0.77	2.85185
Wwox	0.27	0.77	2.85185
Zfp653	1.21	3.45	2.85124
Rif1	0.94	2.68	2.85106
Ppib	25.56	72.87	2.85094
Cox15	2.01	5.73	2.85075
Sgk3	8	22.8	2.85
Nfkb1	23.69	67.46	2.84762
Serbp1	6.2	17.65	2.84677
Lst1	544.82	1550.92	2.84666
Ap4m1	0.91	2.59	2.84615
Atp5h	25.08	71.37	2.84569
Ppp3cb	4.78	13.6	2.84519
Ptges2	5.68	16.16	2.84507
Zfp952	0.9	2.56	2.84444
Ap1s1	1.99	5.66	2.84422
Atp5g3	12.95	36.83	2.84402
Commd2	1.28	3.64	2.84375
2810428I15Rik	5.91	16.79	2.84095
Tmem206	0.44	1.25	2.84091
Rad51c	0.25	0.71	2.84
Minos1	4.26	12.09	2.83803
Ppdpf	2.03	5.76	2.83744
Taf1b	1.4	3.97	2.83571
Abcc5	4.94	14	2.83401
Naa40	2.28	6.46	2.83333
Phax	2.16	6.12	2.83333
Akr1b3	1.65	4.67	2.8303
Pomgnt1	1.29	3.65	2.82946
Zw10	1.29	3.65	2.82946
Mvk	0.35	0.99	2.82857
Glod4	3.25	9.19	2.82769
D18Ertd653e	0.29	0.82	2.82759
BC003965	1.1	3.11	2.82727
Psmc3	9.57	27.04	2.8255
Las1l	2.91	8.22	2.82474
Gbp7	2.51	7.09	2.8247
Stip1	8.2	23.16	2.82439
Pdf	1.45	4.09	2.82069
2010107E04Rik	22.01	62.04	2.81872
Ccdc58	0.66	1.86	2.81818
Snx1	11.66	32.85	2.81732
Ring1	3.12	8.79	2.81731
Naa50	5.8	16.34	2.81724
Fbxw9	0.49	1.38	2.81633
Ado	0.92	2.59	2.81522
Cd274	9.5	26.74	2.81474
Ccdc61	1.24	3.49	2.81452
9630033F20Rik	0.43	1.21	2.81395
Wdr55	2.45	6.89	2.81224
Mrpl27	2.87	8.07	2.81185
Ssbp3	1.59	4.47	2.81132
Parn	0.62	1.74	2.80645
Mgat2	5.21	14.62	2.80614
Rpl15	9.23	25.9	2.80607
Mtr	1.34	3.76	2.80597
Impad1	2.68	7.52	2.80597
Sipa1l3	4.17	11.69	2.80336
Atic	0.91	2.55	2.8022
Psma5	8.69	24.34	2.80092
1700010I14Rik	0.4	1.12	2.8
Cops8	5.34	14.95	2.79963
D6Wsu163e	0.99	2.77	2.79798
D14Abb1e	2.91	8.14	2.79725
Cog5	2.05	5.73	2.79512
Sec13	10.15	28.37	2.79507
2410003K15Rik	2.39	6.68	2.79498
Cutc	1.9	5.31	2.79474
Gtf3a	2.48	6.93	2.79435
C80913	0.63	1.76	2.79365
Tchp	0.29	0.81	2.7931
Naip5	0.87	2.43	2.7931
Cmpk1	18.8	52.51	2.79309
Med19	1.64	4.58	2.79268
Nceh1	3.88	10.83	2.79124
Bola1	0.89	2.48	2.78652
Trim9	0.28	0.78	2.78571
Zfp280b	0.42	1.17	2.78571
Paox	0.56	1.56	2.78571
Rps18	13.85	38.58	2.78556
Atg14	0.6	1.67	2.78333
Rnaseh1	2.52	7.01	2.78175
Apoa1bp	4.76	13.24	2.78151
Naa38	5.58	15.52	2.78136
Bicd2	4.25	11.81	2.77882
Mrpl40	4.53	12.58	2.77704
Pwp1	6.95	19.29	2.77554
Cpsf2	3.11	8.63	2.77492
Lyrm1	1.81	5.02	2.77348
Gpatch1	0.66	1.83	2.77273
Mum1	1.31	3.63	2.77099
Rsrc1	0.39	1.08	2.76923
Atpaf2	1.64	4.54	2.76829
Depdc5	1.59	4.4	2.7673
Fcer1g	538.25	1489.47	2.76725
Hist1h2ae	0.3	0.83	2.76667
Cops7b	1.58	4.37	2.76582
Lsm5	4.05	11.2	2.76543
Pycard	1.87	5.17	2.76471
Hsd17b4	3.14	8.68	2.76433
Zeb2	13.72	37.89	2.76166
Ufl1	1.17	3.23	2.76068
Thoc5	4.16	11.48	2.75962
Traf1	3.6	9.93	2.75833
Ripk2	2.81	7.75	2.75801
Ccdc127	0.7	1.93	2.75714
Vps41	3.54	9.76	2.75706
Atp6v1h	4.72	13.01	2.75636
2010106G01Rik	14.13	38.94	2.75584
Gpaa1	5.04	13.87	2.75198
Wwc2	0.32	0.88	2.75
Rnaseh2a	0.44	1.21	2.75
Tmem126b	2.24	6.16	2.75
Rpn1	5.1	14.02	2.74902
Ndufb8	17.64	48.48	2.7483
Fam96b	3.39	9.31	2.74631
Chrac1	5.79	15.9	2.74611
Fcgr4	33.33	91.48	2.74467
Apex2	0.43	1.18	2.74419
D10Wsu52e	4.56	12.51	2.74342
Prkrir	1.79	4.91	2.74302
AU022252	0.35	0.96	2.74286
Ascc1	0.7	1.92	2.74286
Umps	1.78	4.88	2.74157
Cep128	0.58	1.59	2.74138
Zmym6	1.74	4.77	2.74138
Tm7sf3	1.58	4.33	2.74051
Gch1	4.74	12.99	2.74051
Zcchc17	3.43	9.39	2.73761
Cd300ld	20.8	56.93	2.73702
Acad8	0.95	2.6	2.73684
Rps27l	16.04	43.85	2.73379
Manf	2.8	7.65	2.73214
Yif1b	2.81	7.67	2.72954
Dmap1	1.44	3.93	2.72917
Ttc32	4.09	11.16	2.72861
Mrpl4	5.34	14.57	2.72846
Ints7	0.92	2.51	2.72826
Ankrd40	4.12	11.24	2.72816
Rbm41	0.51	1.39	2.72549
2610044O15Rik8	0.29	0.79	2.72414
Trmt2a	2.32	6.32	2.72414
Ilf3	1.95	5.31	2.72308
Nxt1	5.69	15.49	2.72232
Oas3	23.03	62.67	2.72123
Lrrk1	0.68	1.85	2.72059
Bcl9l	0.5	1.36	2.72
Mpi	0.75	2.04	2.72
Tmem167	1.82	4.95	2.71978
Tdp1	0.82	2.23	2.71951
Slc38a1	0.78	2.12	2.71795
Eftud1	0.6	1.63	2.71667
Cyb5r3	3.84	10.43	2.71615
Mettl3	3.72	10.1	2.71505
1190002H23Rik	2.8	7.6	2.71429
Adh5	7.38	20.03	2.71409
Mrpl45	5.84	15.85	2.71404
Fam120a	9.52	25.82	2.71218
Nsmce1	1.73	4.69	2.71098
Dcun1d1	2.3	6.23	2.7087
Ppp1r14b	2.23	6.04	2.70852
Ranbp10	4.56	12.35	2.70833
Apip	1.33	3.6	2.70677
5430435G22Rik	0.85	2.3	2.70588
Ociad1	6.76	18.29	2.70562
Irgm1	7.91	21.4	2.70544
Mrps18a	5.19	14.04	2.7052
Tmem128	3.8	10.27	2.70263
Lsg1	2.79	7.54	2.70251
D030056L22Rik	1.31	3.54	2.70229
Nup155	1.41	3.81	2.70213
Gmfb	12.55	33.89	2.7004
Cyp20a1	0.3	0.81	2.7
Sepsecs	0.3	0.81	2.7
Mrpl36	4.79	12.93	2.69937
Id2	28.27	76.31	2.69933
Rp2h	8.25	22.26	2.69818
Eif2b1	1.92	5.18	2.69792
Tbccd1	0.99	2.67	2.69697
Rhot1	2.79	7.52	2.69534
Skiv2l2	3.67	9.89	2.69482
Tcea1	9.59	25.83	2.69343
Cnot6	5.24	14.11	2.69275
Slc5a6	0.39	1.05	2.69231
Zfp472	1.32	3.55	2.68939
Rbmx2	1.22	3.28	2.68852
Prnp	2.15	5.78	2.68837
Rpl36	40.22	108.11	2.68797
Agfg2	1.12	3.01	2.6875
Gucy2g	0.99	2.66	2.68687
Poldip2	3.22	8.65	2.68634
Sf3a3	6.13	16.46	2.68515
Cry1	24.39	65.48	2.68471
Rpl35	50.36	135.2	2.68467
Eif3i	6.94	18.63	2.68444
Myeov2	12.7	34.07	2.68268
Asf1b	0.47	1.26	2.68085
Ptar1	0.87	2.33	2.67816
Fam69a	2.05	5.49	2.67805
Ier3ip1	11.55	30.93	2.67792
Tmem214	5.05	13.52	2.67723
Abcc3	1.79	4.79	2.67598
Fbxw17	0.37	0.99	2.67568
Hebp1	4.1	10.97	2.67561
Nsa2	5.83	15.59	2.6741
C1d	3.07	8.2	2.67101
Rrp1	13.61	36.32	2.66863
Fam173b	1.17	3.12	2.66667
Psmc3ip	0.39	1.04	2.66667
Dph2	0.72	1.92	2.66667
Zswim1	0.72	1.92	2.66667
Plagl2	8.88	23.68	2.66667
Trappc6a	3.75	9.99	2.664
Rrp36	4.58	12.2	2.66376
Stap1	19.41	51.7	2.66358
R3hcc1	0.77	2.05	2.66234
Zfp259	3.38	8.99	2.65976
Pde4dip	0.85	2.26	2.65882
3110001D03Rik	1.64	4.36	2.65854
Ddx39	5.67	15.07	2.65785
Zfp707	0.58	1.54	2.65517
Nipsnap1	0.26	0.69	2.65385
Tbc1d10a	2.59	6.87	2.65251
Igtp	7.53	19.97	2.65206
Adora3	0.86	2.28	2.65116
Atat1	1.49	3.95	2.65101
2610002J02Rik	6.13	16.25	2.6509
Cops2	3.75	9.94	2.65067
Zfp637	1.45	3.84	2.64828
BC026590	1.02	2.7	2.64706
Sdhc	11.47	30.33	2.64429
Znrf2	4.5	11.89	2.64222
Uhrf2	3.68	9.72	2.6413
Idh2	1.03	2.72	2.64078
Mfsd8	0.64	1.69	2.64062
Ccnc	2.28	6.02	2.64035
Ube2e1	4.64	12.25	2.64009
Mtap	0.25	0.66	2.64
2410066E13Rik	0.97	2.56	2.63918
Sp100	33.1	87.29	2.63716
Rps17	54.42	143.42	2.63543
Ripk3	0.96	2.53	2.63542
Scamp1	1.81	4.77	2.63536
Zfp85-rs1	0.41	1.08	2.63415
Coq6	1.12	2.95	2.63393
Rsad2	15.18	39.98	2.63373
Lsmd1	2.4	6.32	2.63333
Stoml2	4.06	10.69	2.633
Serp1	147.87	389.34	2.63299
9030617O03Rik	1.17	3.08	2.63248
Xlr	0.46	1.21	2.63043
Dlat	1.92	5.05	2.63021
Fzd7	1.46	3.84	2.63014
Crtap	0.27	0.71	2.62963
Efr3a	1.08	2.84	2.62963
Mettl14	3.05	8.02	2.62951
Idh3b	8.68	22.82	2.62903
Cetn3	6.01	15.8	2.62895
Rbm12b2	2.23	5.86	2.6278
Faf1	2.31	6.07	2.62771
Csf1r	58.1	152.64	2.62719
Tsacc	0.32	0.84	2.625
Ercc6l	0.4	1.05	2.625
Gid4	0.96	2.52	2.625
Hn1	22.09	57.97	2.62426
0610009B22Rik	3.03	7.95	2.62376
Pa2g4	2.95	7.74	2.62373
Hip1r	14.94	39.19	2.62316
Psmb2	18.39	48.22	2.62208
Dpp3	5.18	13.58	2.62162
Akip1	0.37	0.97	2.62162
D6Mm5e	1.03	2.7	2.62136
Pak4	0.84	2.2	2.61905
Tomm40l	2.24	5.86	2.61607
Cenpc1	0.57	1.49	2.61404
Xrn2	8.26	21.59	2.6138
Fgfr1op	1.86	4.86	2.6129
Mrps17	4.16	10.86	2.61058
Uqcc	0.77	2.01	2.61039
Lsm11	0.41	1.07	2.60976
Ormdl1	7.68	20.04	2.60938
Chchd8	1.91	4.98	2.60733
Socs6	1.4	3.65	2.60714
Fuz	0.61	1.59	2.60656
Msto1	1.55	4.04	2.60645
Nap1l1	5.31	13.84	2.6064
Cnpy2	2.44	6.35	2.60246
Trnau1ap	4.57	11.89	2.60175
Rpl10a	16.82	43.75	2.60107
Rnf7	7.9	20.54	2.6
Psmb5	11.83	30.74	2.59848
Ndufa1	12.7	33	2.59843
Rad23b	8.21	21.33	2.59805
Tubb5	13.58	35.28	2.59794
Nvl	3.57	9.27	2.59664
Usp39	4.76	12.36	2.59664
Slc25a22	1.04	2.7	2.59615
Elp2	4.25	11.03	2.59529
Crocc	0.71	1.84	2.59155
Mtch2	5.09	13.19	2.59136
Tma7-ps	9.1	23.57	2.59011
Egln1	13.16	34.07	2.58891
Slc24a6	11.48	29.72	2.58885
Hspe1	2.57	6.65	2.58755
Reep5	12.12	31.36	2.58746
Slc35c1	3.85	9.96	2.58701
Ufsp2	7.33	18.96	2.58663
Eif1ad	3.19	8.25	2.58621
Ndufa10	6.29	16.26	2.58506
Lysmd4	0.36	0.93	2.58333
Tex10	2.73	7.05	2.58242
Pygb	0.98	2.53	2.58163
Alkbh6	4.55	11.74	2.58022
Tsga10	0.88	2.27	2.57955
Zfp846	0.38	0.98	2.57895
Dicer1	1.14	2.94	2.57895
Nap1l4	16.33	42.1	2.57808
Gm7866	1.09	2.81	2.57798
Gps1	7.04	18.14	2.5767
AI413582	15.25	39.28	2.57574
Cops7a	2.78	7.15	2.57194
Mcm3	0.7	1.8	2.57143
Gins2	0.28	0.72	2.57143
Gpatch4	0.28	0.72	2.57143
Retsat	0.56	1.44	2.57143
Rps4x	49.78	127.96	2.57051
Sfxn2	1.42	3.65	2.57042
Ero1l	32.91	84.59	2.57034
Arhgap39	1.58	4.06	2.56962
Ippk	0.72	1.85	2.56944
Usp5	2.04	5.24	2.56863
Pin4	6.25	16.04	2.5664
Tomm6	31.34	80.4	2.56541
Gart	2.76	7.08	2.56522
Farsa	4.2	10.77	2.56429
Slc39a4	41.4	106.13	2.56353
Eif4g1	14.35	36.76	2.56167
Ric8b	1.55	3.97	2.56129
Map3k8	12.23	31.3	2.55928
[truncated: 1,058 more rows]

## Sheet: Down
Supplementary Table 1: The decreased gene expression profile of SDCSC-exosome-treated neutrophils by RNA-seq. (RPKM>0.25, 2 folds)
Feature ID	PBS_RPKM	Exosome-treated_RPKM	Folds (Exosome-treated/ PBS)
Rsph9	0.5	0.25	-2
Gm166	1.34	0.67	-2
Celsr3	3.86	1.93	-2
Tnni2	25.04	12.52	-2
Myo1d	32.98	16.45	-2.00486
Card10	19.78	9.85	-2.00812
Cpne2	73.23	36.46	-2.0085
Galm	8.88	4.42	-2.00905
Akt3	2.21	1.1	-2.00909
Ell2	37.47	18.65	-2.00912
Fos	393.15	195.68	-2.00915
Zbtb4	1.65	0.82	-2.0122
Tnrc6b	14.83	7.36	-2.01495
Mgat4a	27.83	13.81	-2.01521
Ing4	75.17	37.3	-2.01528
Cplx2	1.25	0.62	-2.01613
Aox1	1.11	0.55	-2.01818
Tbc1d15	85.7	42.46	-2.01837
Niacr1	494.21	244.81	-2.01875
Chst11	13.79	6.83	-2.01903
Glrx	248.85	122.94	-2.02416
Tbc1d25	4.7	2.32	-2.02586
Acot7	12.8	6.3	-2.03175
Csf1	17.68	8.69	-2.03452
Mbp	31.76	15.61	-2.03459
Rchy1	59.56	29.22	-2.03833
S1pr1	5.73	2.81	-2.03915
Ctse	139.45	68.38	-2.03934
Ncf2	352.22	172.32	-2.04399
Slc38a2	95.38	46.64	-2.04503
Mybph	1.35	0.66	-2.04545
Itgb7	1.29	0.63	-2.04762
Sos2	36.77	17.95	-2.04847
Dusp1	253.96	123.84	-2.05071
Isoc2b	4.27	2.08	-2.05288
Gm8213	2.3	1.12	-2.05357
Zeb1	5.65	2.75	-2.05455
Ephx1	2.63	1.28	-2.05469
Tas1r3	0.7	0.34	-2.05882
Cd300lb	237.55	115.36	-2.05921
8430427H17Rik	1.36	0.66	-2.06061
Cdkl3	2.25	1.09	-2.06422
Glis3	0.62	0.3	-2.06667
Myh10	0.93	0.45	-2.06667
Prr13	391.32	189.31	-2.06709
BC048403	11.66	5.63	-2.07105
Dcaf12	77.51	37.33	-2.07635
Optn	19.85	9.56	-2.07636
Pag1	121.07	58.19	-2.0806
Rag1	1.29	0.62	-2.08065
Rgs14	61.76	29.68	-2.08086
Midn	99.64	47.88	-2.08104
Gpr157	1	0.48	-2.08333
Pigb	12.87	6.16	-2.08929
6430548M08Rik	69.22	33.12	-2.08998
Mfsd7b	11.94	5.71	-2.09107
Stfa2l1	920.53	440.1	-2.09164
Cdo1	1.13	0.54	-2.09259
Arhgap19	3.83	1.83	-2.0929
Evi2b	114.47	54.69	-2.09307
Nudt4	259.26	123.85	-2.09334
Fam63a	92.46	44.15	-2.09422
Pram1	183.12	87.32	-2.09711
Carhsp1	77.67	37	-2.09919
Gm5918	3.53	1.68	-2.10119
Fam101b	46.37	22.05	-2.10295
Sdr39u1	38.72	18.41	-2.1032
9130014G24Rik	2.44	1.16	-2.10345
Igf1r	22.14	10.52	-2.10456
Rab3d	33.9	16.06	-2.11083
Slc9a9	5.08	2.4	-2.11667
Fst	0.53	0.25	-2.12
E030030I06Rik	6.43	3.03	-2.12211
Rnf167	113.04	53.16	-2.12641
Slc26a11	16.48	7.75	-2.12645
Cln3	95.32	44.82	-2.12673
Slc17a9	1.73	0.81	-2.1358
Jun	69.27	32.4	-2.13796
N4bp3	7.87	3.68	-2.13859
Map3k15	26.71	12.48	-2.14022
Selp	1.22	0.57	-2.14035
Inpp4a	24.36	11.38	-2.1406
Il1r2	59.52	27.79	-2.14178
Itgax	8.98	4.19	-2.1432
Arl2bp	6.61	3.08	-2.1461
Tmem202	4.37	2.03	-2.15271
Tpcn1	18.7	8.64	-2.16435
Csf3r	1548.56	715.09	-2.16555
9830107B12Rik	21.85	10.08	-2.16766
Spatc1	16.2	7.47	-2.16867
Cntf	0.87	0.4	-2.175
Slc23a2	5.49	2.52	-2.17857
Preb	79.63	36.52	-2.18045
Zdhhc18	61.09	28.01	-2.18101
Zbtb39	19.48	8.93	-2.18141
Ppp2r5a	164.14	75.11	-2.18533
Trpm2	137.92	62.98	-2.1899
Tbx6	26.38	12.04	-2.19103
Pdzk1ip1	1.03	0.47	-2.19149
Fam117a	5.02	2.29	-2.19214
Icosl	58.47	26.6	-2.19812
Ddah2	0.99	0.45	-2.2
Pnpla7	112.97	51.28	-2.203
Prr18	0.86	0.39	-2.20513
Cdk17	43.09	19.53	-2.20635
Rbpms2	0.64	0.29	-2.2069
Arap3	99.32	45	-2.20711
Gm128	0.73	0.33	-2.21212
E2f3	2.22	1	-2.22
Nisch	229.16	103.21	-2.22033
Dhrs7	170.63	76.83	-2.22088
Sidt2	109.65	49.36	-2.22143
Spint2	12.78	5.75	-2.22261
2015-09-01	11.21	5.04	-2.22421
Letm2	5.38	2.41	-2.23237
ORF63	1.05	0.47	-2.23404
Tgm4	3.58	1.6	-2.2375
Cxcr1	3.25	1.45	-2.24138
S1pr2	11.23	5.01	-2.24152
Mov10	23	10.25	-2.2439
Fbxo9	20.27	9.02	-2.24723
Nfia	1.08	0.48	-2.25
Acap3	5.02	2.23	-2.25112
Atp2a1	0.61	0.27	-2.25926
Zfp219	1.13	0.5	-2.26
Bcr	3.96	1.75	-2.26286
Arap2	0.86	0.38	-2.26316
Sfxn5	120.01	52.98	-2.26519
Fam125b	14.52	6.41	-2.26521
LOC101055691	1.11	0.49	-2.26531
Nyx	0.68	0.3	-2.26667
Tmc4	14.56	6.41	-2.27145
Snrk	97.41	42.75	-2.2786
Pef1	82.63	36.26	-2.27882
Ptplad2	80.75	35.39	-2.28172
S100a8	32822.8	14381.8	-2.28225
Sorl1	279.82	122.39	-2.2863
Sgk1	37.52	16.41	-2.28641
Sycp2	17.88	7.82	-2.28645
Stac3	2.15	0.94	-2.28723
Tbc1d10c	67.54	29.48	-2.29104
Asxl1	43.44	18.96	-2.29114
Pdlim7	82.7	36.03	-2.29531
Itgb5	5.82	2.53	-2.3004
Tspyl4	0.99	0.43	-2.30233
Psd2	1.06	0.46	-2.30435
Retn	3.46	1.5	-2.30667
Nit2	8.87	3.84	-2.3099
Card6	27.72	11.98	-2.31386
3110002H16Rik	46.3	20	-2.315
Spnb1	0.88	0.38	-2.31579
Cdh23	0.72	0.31	-2.32258
Pacs1	59.8	25.74	-2.32323
Nacad	1.4	0.6	-2.33333
Atp6v0a1	66.52	28.39	-2.34308
Rasip1	4.79	2.04	-2.34804
Rgs18	23.87	10.16	-2.34941
Trp53inp2	24.12	10.26	-2.35088
A930001N09Rik	35.22	14.98	-2.35113
Phf1	98.01	41.59	-2.35658
Dach1	5.12	2.17	-2.35945
Trim30b	31.31	13.26	-2.36124
Ipcef1	5.42	2.29	-2.36681
Amica1	239.04	100.91	-2.36884
Svip	74.27	31.33	-2.37057
Lypd6b	6.37	2.68	-2.37687
Nrg1	1.38	0.58	-2.37931
Sesn2	40.94	17.2	-2.38023
B4galt3	35.87	15.06	-2.38181
Stk17b	304.6	127.87	-2.38211
Klf5	5.53	2.32	-2.38362
Tfdp1	58.8	24.61	-2.38927
Gpr77	46.72	19.51	-2.39467
Kif23	9.28	3.87	-2.39793
Ppox	33.17	13.83	-2.39841
Rap2a	22.92	9.55	-2.4
Zcchc8	39.5	16.44	-2.40268
Anxa1	663.57	276.17	-2.40276
Cxcr2	780.77	324.93	-2.40289
Slc40a1	149.34	62.07	-2.40599
Gcnt1	230.67	95.77	-2.40858
St3gal6	103.1	42.79	-2.40944
Arfip1	31.07	12.85	-2.4179
Rhobtb3	0.75	0.31	-2.41935
Stx11	142.98	58.94	-2.42586
Fam132a	4.2	1.73	-2.42775
Vnn3	12.51	5.14	-2.43385
Gtf2ird2	15.22	6.24	-2.4391
Aldh2	228.63	93.7	-2.44002
Braf	38.31	15.67	-2.4448
Thbd	9.37	3.83	-2.44648
Bbc3	8.28	3.38	-2.4497
Runx2	20.01	8.16	-2.45221
Tbkbp1	45.62	18.59	-2.45401
Pigl	14.01	5.7	-2.45789
Mfsd6	69.78	28.38	-2.45877
Ankrd33b	35.54	14.45	-2.45952
Arhgef4	5.36	2.17	-2.47005
Dtd1	5.93	2.4	-2.47083
Dck	105.77	42.7	-2.47705
Cdc14a	9.16	3.69	-2.48238
Tbc1d2	15.42	6.19	-2.49111
Satb1	17.49	7.02	-2.49145
Nlrp12	43.99	17.54	-2.50798
Polr1a	17.75	7.07	-2.51061
Ckap4	111.62	44.26	-2.52192
Cd63	147.41	58.37	-2.52544
Stfa2	130.56	51.65	-2.52778
Zfyve26	22.78	9.01	-2.5283
Ptafr	235.04	92.77	-2.53358
Gm7061	1.37	0.54	-2.53704
Trp53inp1	132.92	52.3	-2.54149
Lonrf3	8.81	3.46	-2.54624
Fam84b	1.35	0.53	-2.54717
Anxa3	26.67	10.46	-2.54971
Max	102.24	40.03	-2.55408
Gpc2	2.07	0.81	-2.55556
Bid	47.89	18.73	-2.55686
Fxyd5	685.16	266.6	-2.56999
L1cam	31.54	12.27	-2.5705
Tmem22	1.03	0.4	-2.575
Sun2	174.44	67.63	-2.57933
Cd247	0.8	0.31	-2.58065
S100a6	940.82	364.54	-2.58084
Ccdc88c	26.62	10.3	-2.58447
4930523C07Rik	8.46	3.27	-2.58716
Cacna1e	0.88	0.34	-2.58824
Pdk3	6.11	2.36	-2.58898
Impact	21.16	8.17	-2.58996
Zmynd8	10.72	4.13	-2.59564
Asb7	27.58	10.62	-2.59699
Ager	10.38	3.99	-2.6015
Jph3	7.14	2.74	-2.60584
Mmp25	47.67	18.27	-2.6092
Slc9a3r2	1.07	0.41	-2.60976
Chd7	43.9	16.81	-2.61154
4930511I11Rik	1.02	0.39	-2.61538
Pnkp	116.9	44.65	-2.61814
Lsp1	781.73	298.2	-2.6215
5830433I10Rik	1.68	0.64	-2.625
Srpk2	31.61	12.03	-2.6276
Btg1	375.82	143	-2.62811
Khdc3	5.31	2.02	-2.62871
Abca9	1.16	0.44	-2.63636
Sh2d3c	283.87	107.66	-2.63673
Clec1a	2.3	0.87	-2.64368
Actn1	129.09	48.8	-2.64529
Cd84	113.96	43.06	-2.64654
Mical1	71.19	26.8	-2.65634
Slc37a2	41.23	15.51	-2.65828
Hba-a2	0.83	0.31	-2.67742
Rcsd1	177.67	66.28	-2.6806
Acrbp	10.35	3.85	-2.68831
Pde4c	0.78	0.29	-2.68966
S1pr4	16.02	5.95	-2.69244
Pde2a	72.26	26.78	-2.69828
Mxd1	466.57	172.86	-2.69912
Hopx	4.62	1.71	-2.70175
Cd33	339.75	125.74	-2.702
Arl4c	12.2	4.51	-2.7051
Frat1	9.32	3.44	-2.7093
Pnpla2	54.53	20.07	-2.71699
Slfn10-ps	1.58	0.58	-2.72414
Hist1h2br	25.05	9.19	-2.72579
Dynlt1c	165.08	60.54	-2.72679
Rara	36.09	13.22	-2.72995
Ttc7b	26.5	9.7	-2.73196
Cd24a	362.96	132.51	-2.73911
Bmx	34.8	12.7	-2.74016
Phactr2	14.74	5.37	-2.74488
Mgst1	260.4	94.6	-2.75264
Sik1	15.12	5.49	-2.7541
Cxcr3	3.39	1.23	-2.7561
Fbxl22	3.45	1.25	-2.76
Mmd	34.32	12.38	-2.77221
Hist1h2bq	25.26	9.11	-2.77278
BC057079	6.13	2.2	-2.78636
Mapk13	34.73	12.44	-2.7918
Nt5dc2	19.9	7.12	-2.79494
F2rl3	0.84	0.3	-2.8
Tns1	6.56	2.34	-2.80342
Sfmbt2	4.04	1.44	-2.80556
Lpl	6.57	2.34	-2.80769
Osm	92.02	32.67	-2.81665
Fntb	1.69	0.6	-2.81667
Rnasel	42.16	14.95	-2.82007
Rasgrp2	39.27	13.92	-2.82112
Pi16	128.01	45.23	-2.8302
Ikbkg	47.37	16.69	-2.83823
Osgin1	144.62	50.89	-2.84182
Xpo6	96.52	33.9	-2.8472
Inpp1	29.3	10.27	-2.85297
Cep19	11.51	4.03	-2.85608
Fgl2	6.17	2.16	-2.85648
Dnajc28	3.43	1.2	-2.85833
Tas2r143	4.24	1.48	-2.86486
Dgkg	5.82	2.03	-2.867
Zfp395	2.18	0.76	-2.86842
Tas2r135	4.85	1.69	-2.86982
Atp6v1g2	3.43	1.19	-2.88235
Slain1	1.42	0.49	-2.89796
Col11a2	4.53	1.56	-2.90385
Rhoc	22.79	7.84	-2.90689
Ccno	15.3	5.25	-2.91429
St8sia4	48	16.43	-2.92149
Far1	56.93	19.46	-2.92549
Col4a2	0.82	0.28	-2.92857
Plin3	28.9	9.86	-2.93103
Rdh12	166.92	56.64	-2.94703
Ceacam10	48.85	16.54	-2.95345
Ccng2	61.18	20.66	-2.96128
Actl7a	0.83	0.28	-2.96429
Nedd4l	5.15	1.73	-2.97688
Stfa1	3.44	1.15	-2.9913
Cd93	27.57	9.2	-2.99674
Atf3	55.56	18.51	-3.00162
Sell	513.25	170.9	-3.00322
Dynlt1a	28.97	9.63	-3.00831
Tmem42	6.15	2.04	-3.01471
Erp27	4.26	1.41	-3.02128
Msra	71.8	23.74	-3.02443
Slc27a4	105.39	34.75	-3.03281
Scnn1a	11.37	3.74	-3.04011
S100a11	2854.85	936.44	-3.04862
Csad	13.28	4.35	-3.05287
Adam8	483.81	157.97	-3.06267
Ankrd28	6.38	2.08	-3.06731
Fcgr3	448.99	145.78	-3.07991
Ddx39b	164.94	53.54	-3.08069
Clec7a	359.07	116.25	-3.08877
Lsr	1.73	0.56	-3.08929
Krt7	5.04	1.63	-3.09202
Abtb1	203.2	65.64	-3.09567
Dcun1d4	1.24	0.4	-3.1
Rhob	208.52	67.05	-3.10992
Maml3	4.17	1.34	-3.11194
Sgms1	17.74	5.7	-3.11228
S100a9	43059.1	13834.1	-3.11252
Tmem154	98.29	31.51	-3.11933
Clec9a	1.28	0.41	-3.12195
Tmem71	28.12	8.98	-3.1314
Treml2	39.96	12.75	-3.13412
Zfp36l2	353.97	112.63	-3.14277
Nanos1	1.51	0.48	-3.14583
C230081A13Rik	9.38	2.98	-3.14765
Cyp4f18	438.86	139.09	-3.15522
4933437F05Rik	3.07	0.97	-3.16495
Rragd	2.82	0.89	-3.16854
4930485B16Rik	1.08	0.34	-3.17647
Pik3c2b	1.85	0.58	-3.18966
Hist1h2bb	13.35	4.18	-3.19378
Ubap1	137.8	43.03	-3.20242
Ppp1r42	2.95	0.92	-3.20652
Gpr182	3.08	0.96	-3.20833
Cdk5r1	9.34	2.91	-3.20962
Aicda	8.88	2.75	-3.22909
Avil	0.97	0.3	-3.23333
Nek6	33.3	10.28	-3.2393
Prkcq	1.46	0.45	-3.24444
St3gal5	52.54	16.19	-3.24521
F5	9.26	2.85	-3.24912
Gm1673	1.24	0.38	-3.26316
Il15	13.36	4.07	-3.28256
Rbm38	124.06	37.71	-3.28984
Thsd1	1.09	0.33	-3.30303
Clec1b	2.81	0.85	-3.30588
Chac1	0.96	0.29	-3.31034
LOC215866	2.22	0.67	-3.31343
Tspan13	125.72	37.42	-3.3597
Slc25a33	31.46	9.32	-3.37554
Zxdc	15.74	4.66	-3.37768
Pyroxd2	2.23	0.66	-3.37879
S100a7a	8.18	2.42	-3.38017
Depdc1b	1.15	0.34	-3.38235
Mpzl3	39.53	11.62	-3.40189
Frat2	10.07	2.96	-3.40203
Eif2ak3	40.57	11.88	-3.41498
Arhgap15	10.56	3.09	-3.41748
Fam129a	113.75	33.22	-3.42414
Mcm10	1.37	0.4	-3.425
Mmp27	2.3	0.67	-3.43284
Hk3	196.49	57.14	-3.43875
Cxcr4	347.16	100.88	-3.44132
Apod	1.07	0.31	-3.45161
Dym	33.56	9.69	-3.46336
Rab44	39.07	11.24	-3.47598
BC100530	494.21	141.75	-3.48649
Sytl1	10.38	2.97	-3.49495
Gm2511	12.21	3.48	-3.50862
Plxnc1	12.92	3.68	-3.51087
Nlrp1a	2.43	0.69	-3.52174
Col7a1	1.27	0.36	-3.52778
Coq4	6.83	1.93	-3.53886
E2f2	32.06	9.03	-3.55039
Lins	9.46	2.66	-3.55639
Ddit3	83.99	23.52	-3.571
Nedd4	4.3	1.19	-3.61345
Tulp4	2.06	0.57	-3.61404
Prickle3	69.15	19.09	-3.62232
Nrp1	2.5	0.69	-3.62319
C030046I01Rik	183.56	50.23	-3.65439
Ovgp1	30.69	8.39	-3.65793
Stard10	6.59	1.8	-3.66111
4931406B18Rik	1.32	0.36	-3.66667
Aqp9	70.46	19.11	-3.68707
Tnnt3	3.62	0.98	-3.69388
Plp2	284.74	76.97	-3.69936
Plaur	122.27	32.85	-3.72207
Dfna5	98.19	26.21	-3.74628
Trp53i13	15.57	4.14	-3.76087
Ccr1	383.78	101.97	-3.76366
Hip1	7.81	2.07	-3.77295
Cgnl1	2.19	0.58	-3.77586
Gm10294	2.53	0.67	-3.77612
Rdh9	2.72	0.72	-3.77778
Cd55	8.75	2.31	-3.78788
Ano10	20.96	5.52	-3.7971
Gas2	11.68	3.06	-3.81699
Beta-s	1	0.26	-3.84615
Reps2	4.85	1.26	-3.84921
Cbx7	11.06	2.87	-3.85366
9530077C05Rik	3.28	0.85	-3.85882
Rab19	0.97	0.25	-3.88
Rdh1	1.05	0.27	-3.88889
Nlrp1b	21.72	5.57	-3.89946
G0s2	169.4	43.42	-3.90143
Dyx1c1	1.8	0.46	-3.91304
Tcp11l2	55.36	14.11	-3.92346
Cenpv	4.41	1.12	-3.9375
Map3k5	93.23	23.59	-3.9521
Slc2a3	275.42	69.56	-3.95946
Glipr1	416.04	104.5	-3.98124
Serpinb1a	13.54	3.39	-3.9941
Thbs1	68.66	17.18	-3.99651
Gm14446	1.8	0.45	-4
Tnfsf14	33.85	8.46	-4.00118
Hdc	84.61	21.13	-4.00426
Gm4832	5.78	1.43	-4.04196
Actl7b	1.02	0.25	-4.08
Slco4c1	5.21	1.27	-4.10236
Hist1h1e	3.17	0.77	-4.11688
Slc16a14	1.32	0.32	-4.125
Mmp8	832.76	199.67	-4.17068
Cdca7	18.07	4.33	-4.17321
Mgll	10.62	2.54	-4.1811
Gp1bb	2.01	0.48	-4.1875
Sfn	3.52	0.84	-4.19048
Gm11127	4.51	1.07	-4.21495
Crispld2	26.86	6.34	-4.23659
Rab23	3.73	0.88	-4.23864
Cd177	120.46	28.24	-4.26558
Trf	26.39	6.18	-4.27023
Clec12b	4.36	1.02	-4.27451
Btnl2	2.06	0.48	-4.29167
Susd1	21.2	4.89	-4.33538
Mgam	31.2	7.15	-4.36364
Zfand4	21.34	4.89	-4.36401
Plau	3.35	0.76	-4.40789
Chst13	7.6	1.71	-4.44444
Acot1	29.61	6.56	-4.51372
Ly6c1	47.84	10.56	-4.5303
BC117090	43.24	9.53	-4.53725
Zbtb16	1.77	0.39	-4.53846
Gpr27	4.24	0.93	-4.55914
Hsd17b1	1.51	0.33	-4.57576
Entpd1	54.99	11.94	-4.60553
Phospho1	187.73	40.31	-4.65716
Adam19	24.11	5.17	-4.66344
Fkbp5	25.78	5.51	-4.67877
Farp1	1.6	0.34	-4.70588
Nelf	14.49	3.05	-4.75082
Aatk	34.19	7.03	-4.86344
Neil3	4.33	0.89	-4.86517
Olfm4	138.43	28.24	-4.90191
Rarg	9.55	1.94	-4.92268
Tmem140	28.8	5.82	-4.94845
Ly6c2	184.41	37.12	-4.96794
Oscp1	1.45	0.29	-5
Cd200r4	21.61	4.29	-5.0373
Padi3	1.26	0.25	-5.04
Ptgfrn	3.05	0.6	-5.08333
Ly6g	286.96	56.19	-5.10696
Zfp467	4.42	0.86	-5.13953
Tlr5	18.42	3.57	-5.15966
Calr4	13.16	2.54	-5.1811
Gm12689	4.56	0.88	-5.18182
Klra17	83.34	15.92	-5.23492
Cd101	179.48	33.9	-5.2944
Kiss1r	2.86	0.54	-5.2963
Tgif2	7.09	1.32	-5.37121
Nt5c2	43.58	7.99	-5.45432
Dhrs9	81.5	14.74	-5.52917
Carns1	38.12	6.83	-5.58126
Skap1	1.58	0.28	-5.64286
F3	1.94	0.34	-5.70588
Haao	11.06	1.93	-5.73057
Abhd15	21.24	3.57	-5.94958
Reck	1.62	0.27	-6
Hs3st6	2.35	0.39	-6.02564
Krt86	10.61	1.73	-6.13295
Ankrd22	56.17	9.09	-6.17932
Acap1	113.87	18.36	-6.20207
Casc1	1.87	0.3	-6.23333
Nt5e	50.8	8.12	-6.25616
I830127L07Rik	2.79	0.44	-6.34091
Itih5	5.62	0.88	-6.38636
Mcph1	1.92	0.3	-6.4
2010002M12Rik	41.59	6.49	-6.40832
Rab11fip4	10.33	1.59	-6.49686
Myl2	2.73	0.42	-6.5
6430531B16Rik	1.98	0.3	-6.6
Pdpn	6.19	0.89	-6.95506
Lgals4	9.35	1.33	-7.03008
Chi3l3	26.87	3.82	-7.03403
Tinagl1	51.49	6.73	-7.65082
Ccl6	921.59	117.29	-7.85736
Tmem40	14.63	1.86	-7.86559
Pgap1	7.16	0.91	-7.86813
Serpinb10	2.32	0.29	-8
Cd3d	56.44	7.02	-8.03989
Fbxo31	15.25	1.85	-8.24324
Mgst2	12.22	1.48	-8.25676
Padi4	168.72	20.23	-8.34009
2015-09-05	34.07	4.08	-8.35049
Tmem38a	12.6	1.44	-8.75
Gabbr1	17.49	1.92	-9.10938
Adpgk	186.5	19.93	-9.35775
Ltf	143.98	15.09	-9.54142
Tgm3	2.4	0.25	-9.6
Kcnj8	3.67	0.38	-9.65789
Scrg1	19.64	2	-9.82
Ngp	862.34	85.01	-10.144
Ccdc63	2.62	0.25	-10.48
Syne1	48.79	4.64	-10.5151
Eef2k	4.47	0.42	-10.6429
Syp	6.58	0.61	-10.7869
Camp	381.38	33.92	-11.2435
Igf2bp2	3.57	0.29	-12.3103
Sema7a	10.9	0.86	-12.6744
Sh2d5	4.22	0.32	-13.1875
Retnlg	3021	208.33	-14.501
Ear2	6.41	0.44	-14.5682
Itgb2l	16.72	1.04	-16.0769
Fam123a	36.81	2.21	-16.6561
Grm1	5.3	0.26	-20.3846
