# Supplementary material for: Tumor stem-like cell-derived exosomal RNAs prime neutrophils for facilitating tumorigenesis of colon cancer
Source: J Hematol Oncol. 2019 Jan 25;12:10. doi: 10.1186/s13045-019-0699-4 (PMC6347849; doi:10.1186/s13045-019-0699-4)
Supplement: Supplementary file 7 — Table S2. The differentially expressed small non-coding RNAs in SDCSC-exosomes. (XLS 178 kb) [file 13045_2019_699_MOESM7_ESM.xls]

## Sheet: CT26
Supplementary Table 2: The differentially expressed small non-coding RNAs in SDCSC-exosomes (1.5 fold, normalized count≧1)
Small RNA_ID	DataSet	Small RNA type	Normalized counts for parental CT26-exosome-RNAs.	Normalized counts for CT26-SDCSC-exosome-RNAs.	Fold expression (SDCSC/parental)
SNORD49	rfam	CD_snoRNA	2	2858.97	1429.48
SNORD46	rfam	CD_snoRNA	1	544	544
SNORD24	rfam	CD_snoRNA	2	810.21	405.105
MER67B	rmsk	ERV1	1.36303	545.323	400.08
SNORD17	rfam	CD_snoRNA	1	370.144	370.144
SNORD5	rfam	CD_snoRNA	1	300	300
SNORD43	rfam	CD_snoRNA	22	6443.68	292.895
SNORD39	rfam	CD_snoRNA	12	3316.94	276.412
SNORA16	rfam	ACA_snoRNA	1	266.033	266.033
SNORD88	rfam	CD_snoRNA	2	503.4	251.7
SNORD50	rfam	CD_snoRNA	6	1500.38	250.063
SNORD81	rfam	CD_snoRNA	7	1647.92	235.417
SNORD75	rfam	CD_snoRNA	2	456.867	228.433
SNORD12	rfam	CD_snoRNA	8.25	1829	221.697
U8	rfam	CD_snoRNA	5.66667	1207.26	213.046
SNORD22	rfam	CD_snoRNA	3	633.167	211.056
SNORD66	rfam	CD_snoRNA	1	188	188
SNORD44	rfam	CD_snoRNA	10	1834.23	183.423
mmu-piRNA-mmu_piR_037624	pibase	piRNA	11.5682	2075.95	179.453
SNORA53	rfam	ACA_snoRNA	1	173.2	173.2
mmu-miR-654-3p	miRbase	mature_miRNA	1	172.658	172.658
SNORD42	rfam	CD_snoRNA	3	472.31	157.437
SNORD95	rfam	CD_snoRNA	2	296.667	148.333
SNORD18	rfam	CD_snoRNA	3	388.476	129.492
SNORA67	rfam	ACA_snoRNA	1	124.556	124.556
SNORA24	rfam	ACA_snoRNA	2	247.5	123.75
SNORD15	rfam	CD_snoRNA	4	485	121.25
SNORD48	rfam	CD_snoRNA	2	218.567	109.283
SNORD23	rfam	CD_snoRNA	1	101.667	101.667
snoU85	rfam	ACA_snoRNA	1	97	97
(CTGGGG)n	rmsk	Simple_repeat	124.967	12055	96.4654
SNORD60	rfam	CD_snoRNA	4	367	91.75
SNORD34	rfam	CD_snoRNA	1	73.0769	73.0769
SNORD35	rfam	CD_snoRNA	1	73	73
U1	rmsk	snRNA	25.3333	1737.21	68.5741
SNORD33	rfam	CD_snoRNA	6	406	67.6667
SNORD45	rfam	CD_snoRNA	42.5	2745.04	64.5892
mmu-miR-335-3p	miRbase	mature_miRNA	1	63.5	63.5
SNORD47	rfam	CD_snoRNA	12	750.95	62.5792
SNORD89	rfam	CD_snoRNA	2	123.5	61.75
SNORD27	rfam	CD_snoRNA	1	60.5	60.5
SNORD100	rfam	CD_snoRNA	1	59.5	59.5
SNORD110	rfam	CD_snoRNA	7	405.833	57.9762
RLTR9B	rmsk	ERVK	6.06867	341.939	56.345
SNORD31	rfam	CD_snoRNA	55.5	2976.89	53.6377
SNORD25	rfam	CD_snoRNA	3	158	52.6667
(CGG)n	rmsk	Simple_repeat	43.892	2288.63	52.1424
SNORD70	rfam	CD_snoRNA	1	52	52
SNORD94	rfam	CD_snoRNA	7	363.667	51.9524
SNORA52	rfam	ACA_snoRNA	1	49	49
U2	rmsk	snRNA	2.25861	108.428	48.0066
U3	rfam	CD_snoRNA	215.046	9654.64	44.8957
(CATCC)n	rmsk	Simple_repeat	1.08333	48.6058	44.8669
L1Md_T	rmsk	L1	2593.37	113880	43.912
RLTR9A2	rmsk	ERVK	8.64583	358.92	41.5136
SNORD58	rfam	CD_snoRNA	27	1085.48	40.2031
SNORD53_SNORD92	rfam	CD_snoRNA	7	273.583	39.0833
SNORA31	rfam	ACA_snoRNA	2.0625	79.5	38.5455
SNORD11	rfam	CD_snoRNA	6	229.25	38.2083
SNORD41	rfam	CD_snoRNA	1	38	38
snoU83B	rfam	CD_snoRNA	63.1429	2345.9	37.1523
SNORA44	rfam	ACA_snoRNA	3	110.5	36.8333
SNORD123	rfam	CD_snoRNA	3	110	36.6667
mmu-miR-5119	miRbase	mature_miRNA	2	68.7183	34.3591
mmu-miR-381-3p	miRbase	mature_miRNA	5	160.81	32.1619
SNORD29	rfam	CD_snoRNA	15	473.75	31.5833
mmu-miR-5121	miRbase	mature_miRNA	2	60	30
SNORA48	rfam	ACA_snoRNA	3.625	108.314	29.8798
SNORA28	rfam	ACA_snoRNA	1	28	28
SNORA61	rfam	ACA_snoRNA	1.45833	40.5	27.7714
SNORA26	rfam	ACA_snoRNA	3	82.9545	27.6515
SNORA68	rfam	ACA_snoRNA	1	27.3333	27.3333
U5	rmsk	snRNA	4.34145	117.496	27.0638
U4	rmsk	snRNA	21.0833	558.867	26.5075
SNORD127	rfam	CD_snoRNA	1	26.5	26.5
mmu-miR-409-3p	miRbase	mature_miRNA	4	105	26.25
RLTR13D1	rmsk	ERVK	6.37979	160.285	25.1238
SNORD99	rfam	CD_snoRNA	14	350.833	25.0595
U14	rmsk	snRNA	23	566.015	24.6094
SNORA18	rfam	ACA_snoRNA	9	218.591	24.2879
(CCCCG)n	rmsk	Simple_repeat	8.69784	200.474	23.0487
SNORD90	rfam	CD_snoRNA	1	23	23
SNORA43	rfam	ACA_snoRNA	7.5	170.23	22.6973
SNORA74	rfam	ACA_snoRNA	6	135.924	22.654
mmu-miR-410-3p	miRbase	mature_miRNA	4	88.6504	22.1626
SNORND104	rfam	CD_snoRNA	1	22	22
SNORA55	rfam	ACA_snoRNA	1	21.9286	21.9286
SNORD59	rfam	CD_snoRNA	10	216.333	21.6333
SNORD82	rfam	CD_snoRNA	11	236.059	21.4599
MER34-int	rmsk	ERV1	1.44485	30.9526	21.4227
SNORA3	rfam	ACA_snoRNA	3.5	73.8889	21.1111
mmu-miR-5126	miRbase	mature_miRNA	1.7	35.6055	20.9444
SNORD14	rfam	CD_snoRNA	85.1818	1781.67	20.916
SNORA73	rfam	ACA_snoRNA	5	104.5	20.9
mmu-miR-146a-5p	miRbase	mature_miRNA	2	41.6667	20.8333
(CCG)n	rmsk	Simple_repeat	79.1248	1620.07	20.4748
SNORA72	rfam	ACA_snoRNA	2	40	20
snoU89	rfam	ACA_snoRNA	2	40	20
SNORD96	rfam	CD_snoRNA	29	566.731	19.5425
snoU13	rfam	CD_snoRNA	2	38	19
SNORA81	rfam	ACA_snoRNA	9.16667	171.8	18.7418
(CGAGG)n	rmsk	Simple_repeat	11	194.314	17.6649
snoU109	rfam	ACA_snoRNA	2	35	17.5
SNORD102	rfam	CD_snoRNA	8	135.111	16.8889
SNORA75	rfam	ACA_snoRNA	12.1429	204.4	16.8329
GC_rich	rmsk	Low_complexity	1312.14	21724.5	16.5565
RLTR1B-int	rmsk	ERV1	318.538	5224.26	16.4007
MMERVK10C-int	rmsk	ERVK	335.279	5248.2	15.6532
mmu-miR-6538	miRbase	mature_miRNA	7.13889	109.967	15.4039
snoU6-53	rfam	CD_snoRNA	1	15.1667	15.1667
SNORA62	rfam	ACA_snoRNA	3.1	44	14.1935
mmu-piRNA-mmu_piR_000935	pibase	piRNA	121.081	1685.65	13.9217
SNORA8	rfam	ACA_snoRNA	2	27.5	13.75
SNORA64	rfam	ACA_snoRNA	5.33333	70.4	13.2
SNORD62	rfam	CD_snoRNA	16	210.133	13.1333
mmu-miR-6239	miRbase	mature_miRNA	1	13	13
SNORD38	rfam	CD_snoRNA	26.3333	340.5	12.9304
SNORD30	rfam	CD_snoRNA	32	409.361	12.7925
SNORD73	rfam	CD_snoRNA	65	811.5	12.4846
mmu-piRNA-mmu_piR_007582	pibase	piRNA	10.797	123.182	11.4089
SNORA57	rfam	ACA_snoRNA	3.2	35.4667	11.0833
SNORD65	rfam	CD_snoRNA	1	11	11
(CGCGG)n	rmsk	Simple_repeat	2.50913	27.0576	10.7837
SNORA50	rfam	ACA_snoRNA	8	83.9	10.4875
SNORA29	rfam	ACA_snoRNA	1	10.3333	10.3333
mmu-miR-92b-3p	miRbase	mature_miRNA	30.3333	313.383	10.3313
RLTR13C2	rmsk	ERVK	9.527	94.4134	9.91008
RLTR10	rmsk	ERVK	4.78889	46.5325	9.71677
SNORA36	rfam	ACA_snoRNA	10	97	9.7
RLTR13D2	rmsk	ERVK	3.64968	34.8413	9.54642
(CCGCG)n	rmsk	Simple_repeat	18.5982	177.405	9.5388
RLTR10D2	rmsk	ERVK	4.58571	43.6286	9.51402
SNORA7	rfam	ACA_snoRNA	5	47	9.4
SNORA22	rfam	ACA_snoRNA	2	18.6667	9.33333
SNORD93	rfam	CD_snoRNA	13.3333	123.925	9.29435
SNORD105	rfam	CD_snoRNA	1	9	9
MT2B2	rmsk	ERVL	126.689	1094.55	8.63966
snoU105B	rfam	CD_snoRNA	2	17	8.5
4.5SRNA	rmsk	scRNA	62.1664	507.032	8.15606
RMER6D	rmsk	ERVK	147.945	1198.19	8.0989
SNORA41	rfam	ACA_snoRNA	6	48.5	8.08333
SNORD74	rfam	CD_snoRNA	37	297	8.02703
RMER17A-int	rmsk	ERVK	14.8011	118.626	8.01469
SNORD21	rfam	CD_snoRNA	1	8	8
mmu-miR-134-5p	miRbase	mature_miRNA	1	8	8
mmu-miR-193a-5p	miRbase	mature_miRNA	1	8	8
7SLRNA	rmsk	srpRNA	668.785	5329.12	7.96837
MLT1D-int	rmsk	LTR	1.171	9.17366	7.83402
SNORA17	rfam	ACA_snoRNA	7.4493	55.927	7.50769
SNORA65	rfam	ACA_snoRNA	4	30	7.5
SNORA77	rfam	ACA_snoRNA	1	7.5	7.5
mmu-miR-6236	miRbase	mature_miRNA	14	105	7.5
SNORD57	rfam	CD_snoRNA	20.5	152.833	7.45528
(TCCCG)n	rmsk	Simple_repeat	6.05	44.6833	7.38567
mmu-miR-677-5p	miRbase	mature_miRNA	3	22	7.33333
mmu-miR-21a-3p	miRbase	mature_miRNA	20	145.576	7.27881
Lx2	rmsk	L1	2260.96	16256.2	7.18997
mmu-piRNA-mmu_piR_024635	pibase	piRNA	6.94093	49.273	7.0989
mmu-miR-181a-1-3p	miRbase	mature_miRNA	2	14	7
MLTR31C_MM	rmsk	ERVK	15.2024	105.34	6.92917
mmu-miR-222-3p	miRbase	mature_miRNA	52	356.345	6.85278
mmu-piRNA-mmu_piR_006955	pibase	piRNA	5.3985	36.3064	6.72528
(CGAG)n	rmsk	Simple_repeat	1.41667	9.45192	6.67195
SNORA42	rfam	ACA_snoRNA	18	119.708	6.65046
L1Md_F3	rmsk	L1	5198.58	34124.3	6.56416
mmu-miR-100-5p	miRbase	mature_miRNA	228.5	1492.17	6.53027
ERVB7_4-LTR_MM	rmsk	ERVK	1.29167	8.22352	6.3666
SNORD69	rfam	CD_snoRNA	10	63.5	6.35
ORR1A3	rmsk	LTR	85.0804	539.287	6.33856
RLTR20C	rmsk	ERVK	1.80453	11.1667	6.18814
SNORA2	rfam	ACA_snoRNA	3	18.5	6.16667
SNORA40	rfam	ACA_snoRNA	2	12	6
SNORA58	rfam	ACA_snoRNA	4	24	6
mmu-miR-147-3p	miRbase	mature_miRNA	1	6	6
mmu-miR-196b-5p	miRbase	mature_miRNA	1	6	6
mmu-piRNA-mmu_piR_026003	pibase	piRNA	1.54243	9.0766	5.88461
L1_Mur3	rmsk	L1	2480.8	14291.1	5.76069
FordPrefect	rmsk	DNA	298.017	1707.28	5.72882
SNORD26	rfam	CD_snoRNA	94.75	523.833	5.52858
mmu-miR-34a-5p	miRbase	mature_miRNA	6	32	5.33333
mmu-miR-411-5p	miRbase	mature_miRNA	31	164.5	5.30645
SNORD63	rfam	CD_snoRNA	2	10.2	5.1
mmu-miR-136-3p	miRbase	mature_miRNA	7	35.25	5.03571
SNORA14	rfam	ACA_snoRNA	1	5	5
mmu-miR-148b-5p	miRbase	mature_miRNA	1	5	5
mmu-miR-1843a-5p	miRbase	mature_miRNA	1	5	5
mmu-miR-542-3p	miRbase	mature_miRNA	1	5	5
mmu-miR-6240	miRbase	mature_miRNA	964.7	4804.67	4.98048
L1M4b	rmsk	L1	221.82	1083.49	4.88453
mmu-miR-221-5p	miRbase	mature_miRNA	10	48.5333	4.85333
mmu-miR-3071-5p	miRbase	mature_miRNA	7	32.25	4.60714
mmu-miR-101a-3p	miRbase	mature_miRNA	9	39.3333	4.37037
(CTGTG)n	rmsk	Simple_repeat	1	4.2	4.2
SNORD51	rfam	CD_snoRNA	11	46	4.18182
(CCCCAG)n	rmsk	Simple_repeat	2.39216	9.94218	4.15616
MER115	rmsk	DNA	4.47996	18.5829	4.14801
mmu-miR-152-3p	miRbase	mature_miRNA	1	4.1	4.1
mmu-miR-130b-5p	miRbase	mature_miRNA	1	4	4
mmu-miR-1843b-5p	miRbase	mature_miRNA	1	4	4
mmu-miR-1949	miRbase	mature_miRNA	1	4	4
mmu-miR-369-5p	miRbase	mature_miRNA	1	4	4
(TCTG)n	rmsk	Simple_repeat	1.29692	5.18075	3.99466
mmu-miR-31-5p	miRbase	mature_miRNA	96	383.083	3.99045
SNORD20	rfam	CD_snoRNA	26	101.35	3.89808
(CCCTAA)n	rmsk	Simple_repeat	2.0116	7.83113	3.89298
mmu-let-7a-5p	miRbase	mature_miRNA	428.486	1663.44	3.88214
(TCCCC)n	rmsk	Simple_repeat	1.61654	6.10417	3.77607
mmu-miR-5099	miRbase	mature_miRNA	39.5833	145.917	3.68632
mmu-miR-29b-3p	miRbase	mature_miRNA	7	25.3333	3.61905
mmu-miR-199a-5p	miRbase	mature_miRNA	23	82.1818	3.57312
SNORA19	rfam	ACA_snoRNA	1	3.4	3.4
SNORA9	rfam	ACA_snoRNA	2.5	8.5	3.4
LTR78	rmsk	ERV1	7.90938	26.846	3.3942
mmu-miR-29a-3p	miRbase	mature_miRNA	143	476.883	3.33485
RLTR13A3	rmsk	ERVK	3.78288	12.6008	3.33101
RLTR9B2	rmsk	ERVK	105.488	346.62	3.28586
mmu-let-7i-5p	miRbase	mature_miRNA	138.5	455.033	3.28544
IAPLTR2a2_Mm	rmsk	ERVK	4.62619	14.7848	3.1959
mmu-let-7g-5p	miRbase	mature_miRNA	56.6429	178.533	3.15191
RMER13B	rmsk	ERVK	75.8254	236.979	3.12533
mmu-miR-107-3p	miRbase	mature_miRNA	10.6667	33.0909	3.10227
mmu-miR-22-3p	miRbase	mature_miRNA	2273.16	7018.6	3.08759
MER77	rmsk	ERVL	23.0663	69.8155	3.02673
MLT1A1-int	rmsk	LTR	2.45662	7.41515	3.01843
mmu-miR-450a-5p	miRbase	mature_miRNA	1	3	3
mmu-miR-505-3p	miRbase	mature_miRNA	1	3	3
mmu-miR-708-5p	miRbase	mature_miRNA	1	3	3
mmu-miR-146b-5p	miRbase	mature_miRNA	14.6667	43.1667	2.94318
SNORA47	rfam	ACA_snoRNA	8.5	25	2.94118
RLTR44B	rmsk	ERVK	1.25	3.58775	2.8702
mmu-miR-29c-3p	miRbase	mature_miRNA	4	11.1667	2.79167
mmu-miR-34c-5p	miRbase	mature_miRNA	25	69.0667	2.76267
mmu-miR-449a-5p	miRbase	mature_miRNA	4	11	2.75
MER96B	rmsk	DNA	1.50556	4.08333	2.71218
(CAGAGA)n	rmsk	Simple_repeat	2.64821	7.17595	2.70973
(CCCA)n	rmsk	Simple_repeat	2.58185	6.91224	2.67724
SRV_MM-int	rmsk	ERVK	6.92865	18.5407	2.67594
mmu-miR-3074-5p	miRbase	mature_miRNA	46.7333	123.733	2.64765
Tigger9b	rmsk	DNA	8.69048	22.8342	2.6275
mmu-miR-24-3p	miRbase	mature_miRNA	52.7333	137.733	2.61188
mmu-miR-155-5p	miRbase	mature_miRNA	22	57.3333	2.60606
RMER17D2	rmsk	ERVK	23.6905	61.672	2.60323
mmu-piRNA-mmu_piR_002163	pibase	piRNA	52.4426	136.149	2.59615
MER5B	rmsk	DNA	68.5171	175.322	2.5588
LTR33	rmsk	ERVL	22.7476	57.4161	2.52405
SNORA49	rfam	ACA_snoRNA	3	7.5	2.5
L1Md_F2	rmsk	L1	3438.72	8541.83	2.48401
RLTR13B4	rmsk	ERVK	5.21766	12.9549	2.48289
mmu-miR-103-3p	miRbase	mature_miRNA	61.3333	150.682	2.45677
mmu-miR-149-5p	miRbase	mature_miRNA	11	27	2.45455
mmu-miR-21a-5p	miRbase	mature_miRNA	1471.2	3578.58	2.43242
mmu-miR-27a-3p	miRbase	mature_miRNA	101.056	245.736	2.43169
MLTR11B	rmsk	ERVK	128.932	312.846	2.42645
RLTR20B5_MM	rmsk	ERVK	39.438	94.8355	2.40467
(CCGGG)n	rmsk	Simple_repeat	1.28571	3.08333	2.39815
mmu-let-7j	miRbase	mature_miRNA	6.5	15.5	2.38462
mmu-piRNA-mmu_piR_022067	pibase	piRNA	3.85607	9.0766	2.35385
mmu-miR-301a-3p	miRbase	mature_miRNA	24	56	2.33333
mmu-miR-574-3p	miRbase	mature_miRNA	3	7	2.33333
mmu-miR-20a-5p	miRbase	mature_miRNA	9	20.55	2.28333
mmu-miR-3535	miRbase	mature_miRNA	25	57	2.28
mmu-miR-132-3p	miRbase	mature_miRNA	4	9	2.25
RLTR45	rmsk	ERVK	7.61865	17.0206	2.23407
MER31B	rmsk	ERV1	10.0794	22.0817	2.19078
mmu-miR-210-3p	miRbase	mature_miRNA	81.3333	178	2.18852
L1MEg2	rmsk	L1	3.89785	8.50536	2.18206
ERVB4_1B-LTR_MM	rmsk	ERVK	4.51222	9.74881	2.16054
mmu-miR-98-5p	miRbase	mature_miRNA	25.6	54.8667	2.14323
mmu-miR-19b-3p	miRbase	mature_miRNA	7	15	2.14286
mmu-miR-671-3p	miRbase	mature_miRNA	3.5	7.5	2.14286
MER74B	rmsk	ERVL	4.5496	9.72475	2.13749
mmu-let-7e-5p	miRbase	mature_miRNA	81.5357	170.91	2.09613
mmu-miR-195a-5p	miRbase	mature_miRNA	23	47.5	2.06522
RMER16A3	rmsk	ERVK	5.61216	11.5745	2.0624
mmu-miR-2137	miRbase	mature_miRNA	23.3958	47.7817	2.04232
RMER17A	rmsk	ERVK	89.2028	181.927	2.03948
ERVB4_1C-LTR_Mm	rmsk	ERVK	6.90882	13.9682	2.02179
SNORA11	rfam	ACA_snoRNA	1	2	2
mmu-miR-1839-5p	miRbase	mature_miRNA	5	10	2
mmu-miR-18a-3p	miRbase	mature_miRNA	1	2	2
mmu-miR-193b-3p	miRbase	mature_miRNA	1	2	2
mmu-miR-1983	miRbase	mature_miRNA	1	2	2
mmu-miR-299a-3p	miRbase	mature_miRNA	2	4	2
mmu-miR-339-3p	miRbase	mature_miRNA	1	2	2
mmu-miR-34b-5p	miRbase	mature_miRNA	1	2	2
mmu-miR-485-5p	miRbase	mature_miRNA	1	2	2
mmu-miR-5114	miRbase	mature_miRNA	1	2	2
MER21B	rmsk	ERVL	78.4712	153.758	1.95942
mmu-miR-125b-5p	miRbase	mature_miRNA	371.536	727.095	1.957
mmu-miR-130b-3p	miRbase	mature_miRNA	14	27	1.92857
MamTip2	rmsk	DNA	3.77706	7.21353	1.90983
RLTR25B	rmsk	ERVK	124.518	234.414	1.88258
mmu-miR-193a-3p	miRbase	mature_miRNA	4	7.5	1.875
G-rich	rmsk	Low_complexity	361.981	678.015	1.87307
LTR33C	rmsk	ERVL	5.45553	10.1829	1.86652
mmu-miR-143-3p	miRbase	mature_miRNA	892.083	1653.28	1.85328
IAP1-MM_I-int	rmsk	ERVK	12.3203	22.8271	1.8528
MER57C2	rmsk	ERV1	2.83254	5.22197	1.84357
MER77B	rmsk	ERVL	10.4252	19.2077	1.84243
mmu-miR-182-5p	miRbase	mature_miRNA	6	11	1.83333
mmu-let-7b-5p	miRbase	mature_miRNA	106.5	194.559	1.82684
L1M3d	rmsk	L1	2.36634	4.30198	1.81799
AmnSINE2	rmsk	SINE	1.51629	2.7439	1.80961
RLTR31M	rmsk	ERVK	12.0822	21.7722	1.80201
mmu-miR-27a-5p	miRbase	mature_miRNA	5	9	1.8
(TC)n	rmsk	Simple_repeat	4.19762	7.51894	1.79124
RLTR27	rmsk	ERVK	6.38493	11.4159	1.78794
LTR67B	rmsk	ERVL	5.92738	10.5838	1.78558
B1_Mus2	rmsk	Alu	632.745	1126.97	1.78108
LTR50	rmsk	ERVL	5.28652	9.41508	1.78096
mmu-miR-221-3p	miRbase	mature_miRNA	202	357.25	1.76856
ORR1A0-int	rmsk	LTR	11.1158	19.6458	1.76737
L1MEj	rmsk	L1	1.29359	2.23611	1.72861
(GGGAGA)n	rmsk	Simple_repeat	7.18333	12.3354	1.71723
mmu-miR-199b-5p	miRbase	mature_miRNA	5.33333	9.14286	1.71429
RLTR20A1	rmsk	ERVK	1.09091	1.84851	1.69446
mmu-miR-218-5p	miRbase	mature_miRNA	16	27	1.6875
mmu-piRNA-mmu_piR_037624	pibase	piRNA	3.85607	6.48328	1.68132
RMER17C-int	rmsk	ERVK	104.49	174.33	1.6684
mmu-miR-3068-3p	miRbase	mature_miRNA	3	5	1.66667
MLT1M	rmsk	LTR	1.13248	1.87763	1.65798
LTR86C	rmsk	ERVL	7.77083	12.7421	1.63973
MamRep137	rmsk	DNA	2.09359	3.41111	1.62931
ERVB4_3-LTR_MM	rmsk	ERVK	1.29841	2.10385	1.62032
ERVB2_1A-I_MM-int	rmsk	ERVK	6.55549	10.6174	1.61962
mmu-miR-339-5p	miRbase	mature_miRNA	5	8	1.6
MER45C	rmsk	DNA	5.54989	8.87307	1.59878
mmu-miR-425-5p	miRbase	mature_miRNA	9	14.25	1.58333
mmu-let-7c-5p	miRbase	mature_miRNA	285.367	451.49	1.58214
mmu-let-7f-5p	miRbase	mature_miRNA	564.583	887.478	1.57192
RLTR9E	rmsk	ERVK	15.7307	24.5377	1.55986
(CA)n	rmsk	Simple_repeat	12.7069	19.7946	1.55779
RLTR13D6	rmsk	ERVK	11.4752	17.7548	1.54724
Looper	rmsk	DNA	1.3428	2.07143	1.54262
(TGGA)n	rmsk	Simple_repeat	15.1115	23.2034	1.53547
MER92-int	rmsk	ERV1	4.98248	7.59771	1.52489
(CGGGG)n	rmsk	Simple_repeat	68.9842	104.646	1.51695
mmu-miR-127-3p	miRbase	mature_miRNA	27	40.6776	1.50658
mmu-miR-30d-3p	miRbase	mature_miRNA	1	1.5	1.5
mmu-miR-497a-5p	miRbase	mature_miRNA	7	10.5	1.5
mmu-let-7a-1-3p	miRbase	mature_miRNA	3	2	-1.5
mmu-miR-218-1-3p	miRbase	mature_miRNA	6	4	-1.5
mmu-miR-324-3p	miRbase	mature_miRNA	3	2	-1.5
mmu-miR-350-5p	miRbase	mature_miRNA	3	2	-1.5
mmu-miR-582-3p	miRbase	mature_miRNA	3	2	-1.5
mmu-miR-708-3p	miRbase	mature_miRNA	2	1.33333	-1.5
MLT1B	rmsk	LTR	799.418	531.755	-1.50336
L1ME2	rmsk	L1	63.1995	41.7349	-1.51431
GSAT_MM	rmsk	Satellite	72.3989	47.7909	-1.51491
ORR1A1	rmsk	LTR	86.2085	56.6628	-1.52143
MamRep38	rmsk	DNA	1.52287	1	-1.52287
MLT1F2	rmsk	LTR	70.2719	45.9824	-1.52823
L1MA8	rmsk	L1	153.927	100.565	-1.53062
Tigger2b	rmsk	DNA	1.8296	1.18889	-1.53892
MYSERV-int	rmsk	ERVK	44.5481	28.8732	-1.54288
mmu-miR-192-5p	miRbase	mature_miRNA	43.5	28.1667	-1.54438
ORR1A4	rmsk	LTR	206.34	132.957	-1.55193
MER121	rmsk	DNA	21.4221	13.7413	-1.55896
RLTR12C	rmsk	ERVK	9.27011	5.94185	-1.56014
L1MA4	rmsk	L1	361.172	231.437	-1.56056
LTR40c	rmsk	ERVL	3.95192	2.52619	-1.56438
AmnSINE1	rmsk	SINE	16.6026	10.6071	-1.56523
mmu-miR-17-5p	miRbase	mature_miRNA	30	19.125	-1.56863
SNORD87	rfam	CD_snoRNA	124.333	79	-1.57384
MLTR18D_MM	rmsk	ERVK	27.9012	17.6735	-1.5787
B1_Mm	rmsk	Alu	301.462	189.502	-1.59081
RLTR28	rmsk	ERVL	95.1662	59.7492	-1.59276
Charlie17b	rmsk	DNA	4.5878	2.87485	-1.59584
ERVB2_1-I_MM-int	rmsk	ERVK	2.55556	1.60025	-1.59697
MLT1J1	rmsk	LTR	19.6872	12.3183	-1.59821
mmu-miR-183-5p	miRbase	mature_miRNA	4	2.5	-1.6
Kanga2_a	rmsk	DNA	5.56196	3.45529	-1.60969
MLT1F1	rmsk	LTR	46.2956	28.6271	-1.61719
ERVB5_2-LTR_MM	rmsk	ERVK	1.82008	1.125	-1.61785
RMER13A2	rmsk	ERVK	223.136	137.717	-1.62025
ORR1A2	rmsk	LTR	318.009	195.982	-1.62265
MurERV4_19-int	rmsk	ERVK	42.9909	26.4896	-1.62294
mmu-miR-106b-5p	miRbase	mature_miRNA	18	11	-1.63636
RLTR20B3A_MM	rmsk	ERVK	17.5179	10.6283	-1.64823
MTB	rmsk	LTR	66.5831	40.3349	-1.65076
L1ME3	rmsk	L1	26.3789	15.9657	-1.65223
RLTR15	rmsk	ERVK	27.3816	16.5646	-1.65302
RMER20B	rmsk	ERVK	59.5957	36.0209	-1.65448
mmu-miR-324-5p	miRbase	mature_miRNA	5	3	-1.66667
IAPEz-int	rmsk	ERVK	60.6428	36.2396	-1.67338
SNORA71	rfam	ACA_snoRNA	35.2	21	-1.67619
(TCCA)n	rmsk	Simple_repeat	19.2394	11.4061	-1.68677
Charlie1b	rmsk	DNA	10.061	5.96268	-1.68732
B1_Mur2	rmsk	Alu	682.613	401.747	-1.69911
MER117	rmsk	DNA	32.7127	19.2361	-1.70059
LTR16A1	rmsk	ERVL	12.5042	7.316	-1.70915
mmu-miR-1198-5p	miRbase	mature_miRNA	2.56667	1.5	-1.71111
MT2C_Mm	rmsk	ERVL	114.584	66.4131	-1.72533
LTR16B2	rmsk	ERVL	6.00716	3.48075	-1.72582
mmu-miR-181d-5p	miRbase	mature_miRNA	23.5	13.5333	-1.73645
MuLV-int	rmsk	ERV1	4801.24	2763.13	-1.73761
MER67A	rmsk	ERV1	2.99502	1.72224	-1.73903
mmu-miR-652-3p	miRbase	mature_miRNA	7	4	-1.75
Tigger18a	rmsk	DNA	4.32241	2.46667	-1.75233
HAL1M8	rmsk	L1	8.52435	4.83367	-1.76354
L1Md_A	rmsk	L1	155.469	87.9265	-1.76817
MER94	rmsk	DNA	11.207	6.32882	-1.77079
Charlie22a	rmsk	DNA	2.03322	1.14286	-1.77907
mmu-piRNA-mmu_piR_014668	pibase	piRNA	2.31364	1.29666	-1.78431
mmu-piRNA-mmu_piR_002142	pibase	piRNA	4.62729	2.59331	-1.78432
mmu-miR-9-5p	miRbase	mature_miRNA	25	14	-1.78571
MLT1O	rmsk	LTR	9.85099	5.51032	-1.78774
LTR75_1	rmsk	ERV1	5.66667	3.16667	-1.78947
L1MC5	rmsk	L1	130.373	72.681	-1.79377
ERVB7_1-LTR_MM	rmsk	ERVK	3.40776	1.89527	-1.79803
MER70A	rmsk	ERVL	1.86783	1.03333	-1.80758
L1ME4c	rmsk	L1	30.6488	16.9211	-1.81128
LFSINE_Vert	rmsk	SINE	10.9172	6.01599	-1.81469
MTB_Mm	rmsk	LTR	123.217	67.8812	-1.81518
MLT1H-int	rmsk	LTR	6.25298	3.43813	-1.81872
ORR1D2-int	rmsk	LTR	88.4456	48.5551	-1.82155
mmu-miR-351-5p	miRbase	mature_miRNA	84.25	46.1429	-1.82585
mmu-miR-92a-3p	miRbase	mature_miRNA	1788.72	976.322	-1.8321
RLTR25A	rmsk	ERVK	24.6817	13.4668	-1.83278
RLTR19A	rmsk	ERVK	2.52498	1.375	-1.83635
MLT1G1	rmsk	LTR	22.1714	12.046	-1.84056
mmu-miR-30d-5p	miRbase	mature_miRNA	424.5	230.567	-1.84112
RMER21B	rmsk	ERV1	48.198	25.8665	-1.86334
MLTR18_MM	rmsk	ERVK	17.3588	9.20893	-1.885
B2_Mm1a	rmsk	B2	762.992	403.963	-1.88876
B2_Mm2	rmsk	B2	1156.97	609.149	-1.89932
mmu-miR-500-3p	miRbase	mature_miRNA	2	1.05263	-1.9
RLTR20B1	rmsk	ERVK	15.5233	8.10586	-1.91507
RLTR4_Mm	rmsk	ERV1	402.479	209.209	-1.92382
MURVY-LTR	rmsk	ERV1	9.30428	4.83596	-1.92398
HAL1	rmsk	L1	66.8757	34.7149	-1.92642
L1M4a2	rmsk	L1	30.0343	15.5031	-1.93731
Helitron1Nb_Mam	rmsk	Helitron	2.94444	1.5119	-1.94751
B4A	rmsk	B4	13216.6	6785.06	-1.94789
LTR79	rmsk	ERVL	4.91289	2.51827	-1.9509
RLTR43C	rmsk	ERVK	4.89444	2.50754	-1.95189
RLTR9A	rmsk	ERVK	20.9994	10.7256	-1.95788
T-rich	rmsk	Low_complexity	30.6878	15.6424	-1.96183
MER63D	rmsk	DNA	55.8282	28.4321	-1.96356
MER3	rmsk	DNA	37.7951	19.0061	-1.98858
mmu-miR-1981-3p	miRbase	mature_miRNA	2	1	-2
mmu-miR-30c-2-3p	miRbase	mature_miRNA	6	3	-2
mmu-miR-326-3p	miRbase	mature_miRNA	4	2	-2
mmu-miR-874-3p	miRbase	mature_miRNA	2	1	-2
RMER12C	rmsk	ERVK	35.8656	17.8592	-2.00824
RLTR34B_MM	rmsk	ERVK	22.6799	11.2909	-2.00868
MLT2F	rmsk	ERVL	19.8	9.82211	-2.01586
MER47B	rmsk	DNA	9.08927	4.50126	-2.01927
Arthur1B	rmsk	DNA	12.7475	6.30243	-2.02262
RMER12B	rmsk	ERVK	87.0154	43.0126	-2.02302
IAPLTR3-int	rmsk	ERVK	83.8084	41.2297	-2.03272
MamRep434	rmsk	DNA	11.6614	5.70718	-2.04328
MMAR1	rmsk	DNA	6.24208	3.05169	-2.04545
Helitron3Na_Mam	rmsk	Helitron	2.91944	1.4	-2.08532
RLTR24B_MM	rmsk	ERV1	8.35955	4.00526	-2.08714
RMER3D-int	rmsk	ERVK	92.3385	44.1408	-2.09191
mmu-miR-23b-3p	miRbase	mature_miRNA	54.5	26	-2.09615
ORR1B1	rmsk	LTR	290.382	138.275	-2.10003
MLTR31F_MM	rmsk	ERVK	15.406	7.32821	-2.10229
ORR1A1-int	rmsk	LTR	50.7474	23.9904	-2.11532
mmu-miR-30a-3p	miRbase	mature_miRNA	27.5	13	-2.11538
ID2	rmsk	ID	144.342	68.0688	-2.12053
IMPB_01	rmsk	Satellite	61.1614	28.8291	-2.12152
L1M3e	rmsk	L1	57.4053	26.9221	-2.13227
RLTR19	rmsk	ERVK	41.5521	19.4139	-2.14033
RLTR34C_MM	rmsk	ERVK	69.6762	32.5124	-2.14307
ORSL-2b	rmsk	DNA	5.10992	2.36667	-2.15912
RLTR24	rmsk	ERV1	42.8814	19.8146	-2.16413
RLTR23	rmsk	ERV1	126.998	58.3911	-2.17495
(TG)n	rmsk	Simple_repeat	23.7501	10.9055	-2.1778
RLTR9A3	rmsk	ERVK	171.962	78.8625	-2.18053
Charlie2a	rmsk	DNA	13.3143	6.09773	-2.18348
MLT1E1	rmsk	LTR	15.9893	7.30702	-2.18821
RLTR20B3	rmsk	ERVK	24.9123	11.3823	-2.18868
ERVB4_3-I_MM-int	rmsk	ERVK	12.7311	5.7912	-2.19835
Lx2A1	rmsk	L1	105.039	47.7655	-2.19906
LTR33A	rmsk	ERVL	39.589	18.0026	-2.19907
RMER15-int	rmsk	ERVL	386.426	175.593	-2.20069
RLTR9F	rmsk	ERVK	44.2687	20.0827	-2.20432
RMER16B3	rmsk	ERVK	4.45833	2	-2.22917
mmu-miR-378c	miRbase	mature_miRNA	18.2083	8.16667	-2.22959
RLTR18B	rmsk	ERVK	53.1301	23.8224	-2.23025
MER5A1	rmsk	DNA	130.853	58.6709	-2.23029
RLTR26C_MM	rmsk	ERVK	22.7354	10.1192	-2.24675
RLTR13A1	rmsk	ERVK	9.09206	4.04658	-2.24685
MER63C	rmsk	DNA	13.7084	6.1	-2.24727
MER70B	rmsk	ERVL	8.73848	3.88839	-2.24733
MLTR13	rmsk	ERVK	12.7672	5.66349	-2.25429
HY1	rmsk	scRNA	13.0619	5.79405	-2.25437
MT2A	rmsk	ERVL	680.432	300.358	-2.2654
MMTV-int	rmsk	ERVK	2.63526	1.15789	-2.2759
RLTR12A	rmsk	ERVK	25.6232	11.2231	-2.28307
mmu-miR-186-5p	miRbase	mature_miRNA	198	86.5833	-2.28681
ID4_	rmsk	ID	2351.1	1024.73	-2.29435
MusHAL1	rmsk	L1	78.2985	33.992	-2.30344
L1ME3A	rmsk	L1	122.447	52.9244	-2.31362
MER63B	rmsk	DNA	10.2057	4.40021	-2.31937
MTE2a-int	rmsk	LTR	68.4229	29.4931	-2.31996
MIR3	rmsk	MIR	493.705	212.732	-2.32078
L1VL2	rmsk	L1	260.499	112.212	-2.3215
MTC	rmsk	LTR	985.564	423.887	-2.32506
MLT1L	rmsk	LTR	31.2982	13.3972	-2.33618
MLTR18C_MM	rmsk	ERVK	42.1589	18.0372	-2.33733
(TGG)n	rmsk	Simple_repeat	24.6898	10.5629	-2.33742
RLTR31_Mm	rmsk	ERVK	7.22305	3.08175	-2.34382
mmu-miR-10b-5p	miRbase	mature_miRNA	3100.6	1322.19	-2.34505
MLTR73	rmsk	ERV1	72.4	30.862	-2.34593
RMER13A1	rmsk	ERVK	117.397	49.9968	-2.34809
(TCTA)n	rmsk	Simple_repeat	28.4778	12.0818	-2.35708
BGLII_Mus	rmsk	ERVK	4.67726	1.97498	-2.36827
PB1D7	rmsk	Alu	618.125	260.409	-2.37367
(CATA)n	rmsk	Simple_repeat	3.82471	1.60668	-2.3805
RLTR11A2	rmsk	ERVK	131.232	55.0646	-2.38324
L1ME1	rmsk	L1	310.52	130.133	-2.38617
(CAT)n	rmsk	Simple_repeat	24.465	10.2498	-2.38687
RMER10A	rmsk	ERVL	690.492	288.464	-2.39369
L1MC3	rmsk	L1	802.672	334.937	-2.39649
mmu-miR-5112	miRbase	mature_miRNA	3.5	1.45	-2.41379
mmu-miR-378a-3p	miRbase	mature_miRNA	150.208	62.1667	-2.41622
PB1D9	rmsk	Alu	901.723	370.798	-2.43185
mmu-piRNA-mmu_piR_000620	pibase	piRNA	27494.6	11292.6	-2.43474
RLTR30B_MM	rmsk	ERV1	20.8432	8.53424	-2.4423
MMERGLN-int	rmsk	ERV1	2151.5	880.889	-2.44242
MMERVK9C_I-int	rmsk	ERVK	354.296	145.013	-2.44321
mmu-miR-361-5p	miRbase	mature_miRNA	22	9	-2.44444
MER74A	rmsk	ERVL	25.9156	10.5998	-2.44492
CT-rich	rmsk	Low_complexity	556.463	227.285	-2.44831
L2	rmsk	L2	791.951	322.713	-2.45404
MER44B	rmsk	DNA	71.2387	28.9178	-2.46349
L1MCa	rmsk	L1	81.3869	33.014	-2.46522
ORR1A4-int	rmsk	LTR	80.7213	32.6178	-2.47476
MTB_Mm-int	rmsk	LTR	52.3009	21.1021	-2.47847
L1MD2	rmsk	L1	90.1556	36.3657	-2.47913
Tigger1	rmsk	DNA	62.319	25.0956	-2.48327
ORR1C2	rmsk	LTR	339.809	135.957	-2.49939
mmu-miR-15b-3p	miRbase	mature_miRNA	5	2	-2.5
mmu-miR-8114	miRbase	mature_miRNA	5	2	-2.5
RMER17C	rmsk	ERVK	114.677	45.8381	-2.50178
MMETn-int	rmsk	ERVK	49.0688	19.5272	-2.51284
RLTR19-int	rmsk	ERVK	76.6935	30.4584	-2.51797
RLTR10B2	rmsk	ERVK	17.0569	6.75	-2.52695
RLTR31D_MM	rmsk	ERVK	54.5212	21.5637	-2.52838
L3	rmsk	CR1	185.534	73.0127	-2.54112
ERVB5_1-I_MM-int	rmsk	ERVK	30.3693	11.9384	-2.54382
PB1	rmsk	Alu	792.099	310.567	-2.55049
RLTR28B	rmsk	ERVL	16.5378	6.48288	-2.551
RMER17B2	rmsk	ERVK	69.9682	27.42	-2.55172
RLTR31B_Mm	rmsk	ERVK	9.13486	3.57607	-2.55444
mmu-miR-374b-5p	miRbase	mature_miRNA	10.25	4	-2.5625
mmu-miR-374c-3p	miRbase	mature_miRNA	10.25	4	-2.5625
MER113	rmsk	DNA	14.1896	5.53547	-2.5634
RLTR16C_MM	rmsk	ERVK	27.9903	10.8983	-2.56831
mmu-miR-142a-3p	miRbase	mature_miRNA	9	3.5	-2.57143
AT_rich	rmsk	Low_complexity	9.31095	3.61049	-2.57886
RLTR14_RN	rmsk	ERV1	33.1162	12.7972	-2.58777
MER45A	rmsk	DNA	12.6571	4.87132	-2.59829
RMER20C_Mm	rmsk	ERVK	105.854	40.5896	-2.60791
MLT1I	rmsk	LTR	37.1474	14.1804	-2.61963
(TCC)n	rmsk	Simple_repeat	8.03382	3.06513	-2.62104
L1MB1	rmsk	L1	98.7967	37.6152	-2.62651
ORR1C1	rmsk	LTR	335.302	126.964	-2.64092
RLTR16	rmsk	ERVK	134.914	50.7599	-2.65789
LTR81B	rmsk	Gypsy	3.65556	1.37468	-2.65921
L1MA5A	rmsk	L1	43.2151	16.1854	-2.67001
Charlie20a	rmsk	DNA	6.36944	2.38254	-2.67338
MLT1C	rmsk	LTR	365.407	136.11	-2.68465
mmu-miR-423-5p	miRbase	mature_miRNA	97.5	36.1429	-2.69763
L1VL4	rmsk	L1	609.525	224.717	-2.7124
Lx4B	rmsk	L1	341.916	125.954	-2.71461
RLTR20B2	rmsk	ERVK	28.4941	10.4866	-2.71719
RLTR9D2	rmsk	ERVK	5.68571	2.08594	-2.72574
LTR40b	rmsk	ERVL	7.03336	2.56972	-2.73702
B2_Mm1t	rmsk	B2	775.005	283.122	-2.73736
RLTR21	rmsk	ERVK	73.6473	26.9006	-2.73776
L1MDa	rmsk	L1	111.064	40.4445	-2.74609
mmu-miR-30f	miRbase	mature_miRNA	5.5	2	-2.75
mmu-miR-345-5p	miRbase	mature_miRNA	5.5	2	-2.75
RLTR20B4_MM	rmsk	ERVK	9.43103	3.42827	-2.75096
Arthur1	rmsk	DNA	21.464	7.76321	-2.76484
MER90	rmsk	ERV1	5.17084	1.86859	-2.76724
RMER6B	rmsk	ERVK	31.6979	11.4487	-2.76869
RLTR44-int	rmsk	ERVK	18.099	6.51437	-2.77832
HAL1ME	rmsk	L1	15.3181	5.50971	-2.78021
MLT1-int	rmsk	LTR	7.58526	2.69418	-2.81543
RLTR44C	rmsk	ERVK	10.4573	3.71012	-2.8186
RLTR6-int	rmsk	ERV1	434.781	153.964	-2.82391
MTE2a	rmsk	LTR	1058.07	374.653	-2.82414
Tigger17	rmsk	DNA	6.77404	2.38889	-2.83565
RMER4B	rmsk	ERVK	420.969	148.208	-2.84039
RLTR16B_MM	rmsk	ERVK	16.048	5.64609	-2.84232
mmu-miR-17-3p	miRbase	mature_miRNA	3	1.05263	-2.85
LTRIS4	rmsk	ERV1	9.19549	3.22143	-2.85448
MLT1A1	rmsk	LTR	194.445	67.9123	-2.86318
ORR1E	rmsk	LTR	1076.96	371.729	-2.89717
ERVB7_2B-LTR_MM	rmsk	ERVK	9.00288	3.09365	-2.91011
mmu-piRNA-mmu_piR_000818	pibase	piRNA	790.495	271.001	-2.91694
MTE2b-int	rmsk	LTR	42.8698	14.5714	-2.94206
L1MA7	rmsk	L1	182.977	62.1243	-2.94534
L1_Mur1	rmsk	L1	218.63	74.0694	-2.95169
(CCA)n	rmsk	Simple_repeat	44.5106	15.0367	-2.96012
RMER16C	rmsk	ERVK	8.03957	2.70779	-2.96905
BGLII_B	rmsk	ERVK	46.0129	15.4282	-2.9824
MER45B	rmsk	DNA	11.5245	3.85645	-2.98836
MER58A	rmsk	DNA	58.1564	19.3932	-2.99881
mmu-miR-106b-3p	miRbase	mature_miRNA	33	11	-3
mmu-miR-1943-5p	miRbase	mature_miRNA	3	1	-3
mmu-miR-331-5p	miRbase	mature_miRNA	3	1	-3
mmu-miR-532-5p	miRbase	mature_miRNA	22.5	7.5	-3
ORR1F-int	rmsk	LTR	21.2686	7.05589	-3.01431
L1MD1	rmsk	L1	168.815	55.7826	-3.02631
RLTR33	rmsk	ERVK	80.0303	26.3148	-3.04127
(TAG)n	rmsk	Simple_repeat	3.80168	1.25	-3.04134
mmu-miR-30b-5p	miRbase	mature_miRNA	68.3333	22.4444	-3.04455
L1PB4	rmsk	L1	4.91541	1.61111	-3.05095
RMER16B2	rmsk	ERVK	5.16414	1.68646	-3.06213
L1_Rod	rmsk	L1	1257.91	407.352	-3.08801
mmu-miR-151-3p	miRbase	mature_miRNA	1090.83	353	-3.09018
L1MB2	rmsk	L1	112.553	36.3834	-3.09352
LTR16A	rmsk	ERVL	71.531	23.0924	-3.09761
RLTR48B	rmsk	ERV1	7.43788	2.4	-3.09912
mmu-miR-30e-3p	miRbase	mature_miRNA	15.5	5	-3.1
MLT1F1-int	rmsk	LTR	3.86515	1.24286	-3.10989
mmu-piRNA-mmu_piR_000634	pibase	piRNA	1498.47	481.06	-3.11493
ORR1D2	rmsk	LTR	926.24	297.173	-3.11684
MLT1J-int	rmsk	LTR	29.2636	9.37758	-3.12059
MMSAT4	rmsk	Satellite	87.7351	28.1064	-3.12154
L1ME3B	rmsk	L1	18.747	5.9925	-3.12841
RLTR19C	rmsk	ERVK	4.24593	1.34722	-3.15162
mmu-miR-99b-5p	miRbase	mature_miRNA	4009	1267.95	-3.1618
(CCAA)n	rmsk	Simple_repeat	12.7006	4.0112	-3.16628
Lx2B	rmsk	L1	567.664	179.067	-3.17012
MLT1A-int	rmsk	LTR	4.44958	1.4006	-3.17692
LTR40a	rmsk	ERVL	44.5791	14.0063	-3.1828
ORR1D1-int	rmsk	LTR	117.748	36.9132	-3.18985
RMER19B2	rmsk	ERVK	340.431	106.343	-3.20125
Lx4A	rmsk	L1	3033.86	946.673	-3.20476
RLTR51B_Mm	rmsk	LTR	36.6486	11.3803	-3.22036
L1ME2z	rmsk	L1	41.0538	12.6597	-3.24287
Charlie1	rmsk	DNA	58.0399	17.8135	-3.25819
LTR82A	rmsk	ERVL	6.89339	2.11496	-3.25935
(CCCGAA)n	rmsk	Simple_repeat	3.28571	1	-3.28571
ERVL-int	rmsk	ERVL	52.665	16.0165	-3.28818
RLTR1B	rmsk	ERV1	327.17	98.9198	-3.30743
IAPLTR3	rmsk	ERVK	6.9916	2.10606	-3.31975
RLTR34D_MM	rmsk	ERVK	25.2474	7.60386	-3.32034
ORR1B2	rmsk	LTR	296.749	89.142	-3.32895
RLTR10E	rmsk	ERVK	244.693	72.7621	-3.36292
MYSERV16_I-int	rmsk	ERVK	206.056	60.7939	-3.38942
Tigger16a	rmsk	DNA	9.16997	2.68938	-3.4097
L1_Mus4	rmsk	L1	1269.19	371.122	-3.41988
MMERGLN_LTR	rmsk	ERV1	10.8228	3.16253	-3.42221
MLTR12	rmsk	ERV1	9.21781	2.69216	-3.42395
MLTR25C	rmsk	ERVK	15.5988	4.5261	-3.44642
mmu-piRNA-mmu_piR_009084	pibase	piRNA	67.0956	19.4499	-3.44966
MIRc	rmsk	MIR	744.905	215.088	-3.46326
B1F	rmsk	Alu	3067.76	883.701	-3.47149
URR1B	rmsk	DNA	187.071	53.8574	-3.47346
RMER2	rmsk	ERV1	100.427	28.7532	-3.49271
RLTR41A2	rmsk	ERV1	105.794	30.2486	-3.49749
mmu-miR-361-3p	miRbase	mature_miRNA	7	2	-3.5
LTR101_Mam	rmsk	ERVL	6.35053	1.81111	-3.50643
L1MA4A	rmsk	L1	123.511	35.1936	-3.50948
Tigger17a	rmsk	DNA	22.654	6.44834	-3.51314
ORR1G	rmsk	LTR	145.264	41.2939	-3.51779
L1MD3	rmsk	L1	84.515	23.9186	-3.53345
Charlie24	rmsk	DNA	6.89746	1.94827	-3.54031
L3b	rmsk	CR1	72.4339	20.2952	-3.56903
MLT1H1	rmsk	LTR	41.0287	11.4684	-3.57753
MRLTR33	rmsk	ERVK	17.6618	4.92857	-3.58355
Lx5b	rmsk	L1	1397.37	389.589	-3.58678
RMER6BA	rmsk	ERVK	35.5546	9.89907	-3.59171
MER34A	rmsk	ERV1	46.0095	12.7361	-3.61253
ERV3-16A3_I-int	rmsk	ERVL	216.364	59.8631	-3.61432
RLTR13C3	rmsk	ERVK	10.5688	2.92305	-3.61569
ERVB7_2-LTR_MM	rmsk	ERVK	19.2812	5.32579	-3.62034
Lx3A	rmsk	L1	1604.89	442.306	-3.62847
RLTR6_Mm	rmsk	ERV1	7.29396	2	-3.64698
Tigger6a	rmsk	DNA	18.1796	4.96647	-3.66047
MLT1E	rmsk	LTR	24.7226	6.741	-3.6675
RLTR26_Mus	rmsk	ERVK	373.584	101.298	-3.68795
mmu-miR-501-3p	miRbase	mature_miRNA	15	4.05263	-3.7013
RMER20A	rmsk	ERVK	91.0561	24.5865	-3.7035
RSINE1	rmsk	B4	5228.03	1403.25	-3.72566
RLTR10A	rmsk	ERVK	31.6262	8.45758	-3.73939
ORR1A2-int	rmsk	LTR	1739.62	464.787	-3.74284
Tigger7	rmsk	DNA	178.414	47.6079	-3.74758
BGLII_Mur	rmsk	ERVK	19.109	5.05136	-3.78295
L1MC4a	rmsk	L1	161.008	42.303	-3.80608
ERVB4_1-I_MM-int	rmsk	ERVK	76.5169	20.0857	-3.80952
mmu-miR-222-5p	miRbase	mature_miRNA	16	4.2	-3.80952
MTEa	rmsk	LTR	1833.31	478.997	-3.82739
RLTR22_Mus	rmsk	ERVK	22.0046	5.74216	-3.83211
LTR82B	rmsk	ERVL	8.04996	2.10003	-3.83326
MLT2B4	rmsk	ERVL	48.4218	12.5512	-3.85795
L1M2a	rmsk	L1	6.67257	1.72525	-3.86759
L1MC4	rmsk	L1	404.234	104.471	-3.86935
IAP-d-int	rmsk	ERVK	54.7146	14.1158	-3.87611
RLTR11B	rmsk	ERVK	20.3934	5.2577	-3.87876
MIR	rmsk	MIR	2333.27	597.763	-3.90333
MLTR18A_MM	rmsk	ERVK	17.2147	4.40119	-3.91138
MamRep1527	rmsk	LTR	11	2.79293	-3.93852
ETnERV-int	rmsk	ERVK	47.1283	11.9656	-3.93865
LTR16E1	rmsk	ERVL	27.972	7.0872	-3.94684
Charlie8	rmsk	DNA	16.2442	4.11428	-3.94826
L1MEf	rmsk	L1	134.841	34.098	-3.9545
ORR1E-int	rmsk	LTR	151.284	38.2512	-3.95502
Lx3C	rmsk	L1	725.129	182.667	-3.96968
mmu-miR-142a-5p	miRbase	mature_miRNA	213.5	53.5	-3.99065
mmu-miR-3057-5p	miRbase	mature_miRNA	4	1	-4
mmu-miR-664-5p	miRbase	mature_miRNA	4	1	-4
mmu-miR-877-5p	miRbase	mature_miRNA	4	1	-4
Lx5c	rmsk	L1	1210.66	300.122	-4.03388
MER103C	rmsk	DNA	29.6058	7.30406	-4.05333
MLT1A	rmsk	LTR	166.945	41.1088	-4.06104
L1_Mus2	rmsk	L1	1103.33	271.014	-4.07112
Lx6	rmsk	L1	1431.32	351.463	-4.07245
HAL1b	rmsk	L1	31.5057	7.73072	-4.07539
RLTR18	rmsk	ERVK	31.236	7.64461	-4.08602
MTD	rmsk	LTR	3691.82	898.684	-4.10803
RLTR17	rmsk	ERVK	152.677	37.1028	-4.11498
MER21C	rmsk	ERVL	232.134	56.2096	-4.12979
RLTR13E	rmsk	ERVK	45.5115	10.9677	-4.14959
RLTR17B_Mm	rmsk	ERVK	132.989	31.8679	-4.17311
Tigger6b	rmsk	DNA	7.90573	1.89342	-4.17537
RLTR53_Mm	rmsk	ERVK	21.6757	5.1864	-4.17933
L1_Mus1	rmsk	L1	922.889	220.015	-4.19466
Charlie18a	rmsk	DNA	5.76667	1.36667	-4.21951
(TATG)n	rmsk	Simple_repeat	5.78774	1.37069	-4.22251
A-rich	rmsk	Low_complexity	35.1537	8.25417	-4.2589
LTR41B	rmsk	ERVL	13.4996	3.16348	-4.26733
ORR1D1	rmsk	LTR	1104.58	258.105	-4.27957
L1Md_F	rmsk	L1	509.233	118.99	-4.27963
mmu-miR-125a-3p	miRbase	mature_miRNA	30	7	-4.28571
MER63A	rmsk	DNA	6.3651	1.48125	-4.29711
Tigger5	rmsk	DNA	59.4804	13.8395	-4.29785
mmu-piRNA-mmu_piR_000578	pibase	piRNA	3737.3	864.87	-4.32123
L1M8	rmsk	L1	11.6845	2.6873	-4.34804
IAPLTR2b	rmsk	ERVK	54.8833	12.5	-4.39067
Lx3_Mus	rmsk	L1	1033.56	234.852	-4.40091
L1ME5	rmsk	L1	4.80714	1.09091	-4.40655
LTR75	rmsk	ERVL	4.68033	1.05882	-4.42031
ORR1D-int	rmsk	LTR	26.1066	5.90454	-4.42144
MER90a	rmsk	ERV1	14.5335	3.27421	-4.43878
L2a	rmsk	L2	1365.25	307.387	-4.44148
B3	rmsk	B2	9022.57	2028.54	-4.44781
ORR1B1-int	rmsk	LTR	240.839	53.6524	-4.48888
MYSERV6-int	rmsk	ERVK	286.052	63.591	-4.4983
Charlie5	rmsk	DNA	26.1996	5.77257	-4.53864
mmu-miR-342-3p	miRbase	mature_miRNA	18.5	4.07143	-4.54386
MLTR14	rmsk	ERV1	558.045	122.659	-4.54956
MER54A	rmsk	ERVL	13.8132	3.03144	-4.55665
L1MB3	rmsk	L1	350.618	76.8165	-4.56436
ERVB3_1-I_MM-int	rmsk	ERVK	7.73847	1.69369	-4.56901
(ATGGTG)n	rmsk	Simple_repeat	30.9003	6.74772	-4.57937
ORR1B2-int	rmsk	LTR	93.2012	20.3155	-4.5877
MTA_Mm-int	rmsk	LTR	130.013	28.226	-4.60616
mmu-piRNA-mmu_piR_027673	pibase	piRNA	162.726	35.0097	-4.64803
Lx8b	rmsk	L1	2017.95	433.478	-4.65526
mmu-piRNA-mmu_piR_002643	pibase	piRNA	384193	82165.2	-4.67586
RodERV21-int	rmsk	ERV1	322.155	68.6775	-4.69084
MLT1J	rmsk	LTR	160.435	34.0864	-4.7067
mmu-miR-365-3p	miRbase	mature_miRNA	42.5	9	-4.72222
BLACKJACK	rmsk	DNA	31.026	6.56457	-4.72628
Tigger17c	rmsk	DNA	32.8736	6.93194	-4.74233
BGLII	rmsk	ERVK	28.2782	5.93424	-4.76526
LTR16E2	rmsk	ERVL	1024.61	214.343	-4.78026
MLT1D	rmsk	LTR	641.458	133.308	-4.81186
RLTR31B2	rmsk	ERVK	103.798	21.5712	-4.8119
PB1D10	rmsk	Alu	3186.35	660.626	-4.82322
MER58C	rmsk	DNA	7.28939	1.5	-4.8596
RLTR20A4	rmsk	ERVK	25.0285	5.14767	-4.8621
MTE-int	rmsk	LTR	414.474	84.9571	-4.87863
ID_B1	rmsk	B4	19684.1	4028.4	-4.88634
MER20	rmsk	DNA	347.202	70.9941	-4.89057
MTE2b	rmsk	LTR	949.76	193.604	-4.90568
ERV3-16A3_LTR	rmsk	ERVL	5.14958	1.04861	-4.91086
Ricksha_c	rmsk	DNA	9.78511	1.99167	-4.91303
B1_Mus1	rmsk	Alu	5593.29	1134.9	-4.92845
L1MD	rmsk	L1	157.647	31.9807	-4.92945
RMER19C	rmsk	ERVK	188.714	38.2062	-4.93937
L1ME4b	rmsk	L1	109.718	22.1046	-4.96358
mmu-miR-365-2-5p	miRbase	mature_miRNA	5	1	-5
mmu-miR-7068-3p	miRbase	mature_miRNA	5	1	-5
L1M2	rmsk	L1	1368.06	272.736	-5.01604
ERVL-E-int	rmsk	ERVL	122.951	24.2784	-5.06421
MERVL-int	rmsk	ERVL	98.0284	19.3499	-5.06609
Lx10	rmsk	L1	1117.05	219.806	-5.082
Charlie10a	rmsk	DNA	7.4	1.45	-5.10345
L1MC5a	rmsk	L1	87.5112	17.0742	-5.12536
PB1D11	rmsk	Alu	669.073	130.541	-5.12539
LTR81A	rmsk	Gypsy	43.9804	8.51587	-5.16453
mmu-miR-145a-5p	miRbase	mature_miRNA	34	6.5	-5.23077
RLTR20C2_MM	rmsk	ERVK	97.0742	18.4728	-5.25497
mmu-piRNA-mmu_piR_000536	pibase	piRNA	3415.71	649.625	-5.25797
Zaphod	rmsk	DNA	78.7806	14.9528	-5.26862
(TA)n	rmsk	Simple_repeat	5.47201	1.0344	-5.29006
mmu-piRNA-mmu_piR_004086	pibase	piRNA	89.4608	16.8565	-5.3072
MER53	rmsk	DNA	41.5304	7.81067	-5.31713
ZP3AR	rmsk	Satellite	765.395	143.916	-5.31835
URR1A	rmsk	DNA	448.523	84.2283	-5.32508
mmu-piRNA-mmu_piR_000622	pibase	piRNA	7493.12	1406.87	-5.32609
ORR1F	rmsk	LTR	1944.98	364.12	-5.34158
MER20B	rmsk	DNA	48.2401	8.95236	-5.38853
RLTR22_Mur	rmsk	ERVK	97.5237	18.057	-5.40087
MER89	rmsk	ERV1	23.4957	4.33908	-5.41492
mmu-piRNA-mmu_piR_000622	pibase	piRNA	1056.56	194.499	-5.43221
(C)n	rmsk	Simple_repeat	26.1802	4.81071	-5.44207
L1MC1	rmsk	L1	425.661	78.0835	-5.45136
Lx7	rmsk	L1	3668.74	670.664	-5.47031
L1_Mur2	rmsk	L1	2169.21	395.925	-5.47885
MLT1B-int	rmsk	LTR	12.5652	2.28571	-5.49727
RLTR20C1_MM	rmsk	ERVK	42.6202	7.72773	-5.51523
MLT1F	rmsk	LTR	117.461	21.2385	-5.53055
B1F1	rmsk	Alu	1891.54	339.836	-5.56603
RLTR20A2B_MM	rmsk	ERVK	30.69	5.50952	-5.57035
ERVB4_2-I_MM-int	rmsk	ERVK	94.5001	16.8936	-5.59383
Charlie4a	rmsk	DNA	41.2955	7.37648	-5.59827
Lx3B	rmsk	L1	1002.49	178.176	-5.62638
L1MCb	rmsk	L1	77.2218	13.6601	-5.65311
MTC-int	rmsk	LTR	292.392	51.7182	-5.65356
RMER6A	rmsk	ERVK	372.201	65.7994	-5.6566
LTR33A_	rmsk	ERVL	17.3262	3.05083	-5.67918
L2c	rmsk	L2	753.039	132.19	-5.69663
MER5A	rmsk	DNA	635.114	111.121	-5.7155
mmu-piRNA-mmu_piR_038323	pibase	piRNA	5447.09	943.966	-5.77043
RLTR13C1	rmsk	ERVK	11.3011	1.94708	-5.80414
mmu-piRNA-mmu_piR_008475	pibase	piRNA	5142.46	885.617	-5.80664
L1_Mm	rmsk	L1	67.5389	11.5888	-5.82797
MLT1H2	rmsk	LTR	61.691	10.5709	-5.8359
RLTR13D5	rmsk	ERVK	56.7815	9.70514	-5.85067
ERVL-B4-int	rmsk	ERVL	88.3411	15.0936	-5.85289
MamTip1	rmsk	DNA	5.86508	1	-5.86508
BC1_Mm	rmsk	scRNA	870.178	147.719	-5.89078
MER58D	rmsk	DNA	9.39444	1.59167	-5.90227
LTR16B	rmsk	ERVL	6.69286	1.13382	-5.90291
LTR72_RN	rmsk	ERV1	57.8762	9.77188	-5.92273
RLTR48A	rmsk	ERV1	20.0506	3.38231	-5.92809
L1MA9	rmsk	L1	200.225	33.6836	-5.94428
MT2B1	rmsk	ERVL	377.36	63.4262	-5.9496
RLTR26B_MM	rmsk	ERVK	28.1797	4.71584	-5.97553
(TTCC)n	rmsk	Simple_repeat	6.39534	1.06809	-5.98762
mmu-let-7b-3p	miRbase	mature_miRNA	6	1	-6
mmu-miR-3102-3p	miRbase	mature_miRNA	6	1	-6
Charlie13b	rmsk	DNA	19.033	3.16667	-6.01043
mmu-piRNA-mmu_piR_000644	pibase	piRNA	2671.49	443.457	-6.02424
RMER19B	rmsk	ERVK	893.213	147.943	-6.03754
Lx2A	rmsk	L1	176.876	29.2662	-6.0437
L1MA10	rmsk	L1	18.4952	3.03912	-6.08571
MERV1_LTR	rmsk	ERV1	243.873	39.9772	-6.10031
Charlie12	rmsk	DNA	24.3446	3.95724	-6.15193
MurERV4-int	rmsk	ERVK	111.232	18.0055	-6.17766
L1MB8	rmsk	L1	1226.17	198.457	-6.17852
L1MEc	rmsk	L1	286.082	45.9479	-6.22623
L1M4c	rmsk	L1	96.6384	15.1284	-6.38788
MER2	rmsk	DNA	593.926	92.9305	-6.39108
LTR37A	rmsk	ERV1	9.1443	1.4298	-6.39552
(ATG)n	rmsk	Simple_repeat	15.3047	2.38882	-6.40678
B1F2	rmsk	Alu	1187.74	185.271	-6.41082
MER67D	rmsk	ERV1	107.574	16.6721	-6.45234
MMERVK9E_I-int	rmsk	ERVK	203.568	31.4787	-6.46686
mmu-piRNA-mmu_piR_000802	pibase	piRNA	515.942	79.0961	-6.52298
RLTR13D3A1	rmsk	ERVK	35.0212	5.35468	-6.54029
MLT2C1	rmsk	ERVL	76.6397	11.6041	-6.60452
Charlie7	rmsk	DNA	71.8798	10.8188	-6.64396
Tigger13a	rmsk	DNA	10.3735	1.5548	-6.67192
RLTR20D	rmsk	ERVK	401.781	59.9062	-6.70683
L1_Mus3	rmsk	L1	4046.51	601.56	-6.72669
LTRIS_Mm	rmsk	ERV1	19	2.81905	-6.73986
L1ME4a	rmsk	L1	38.736	5.68832	-6.80976
Lx8	rmsk	L1	11060.7	1618.3	-6.83476
mmu-piRNA-mmu_piR_020492	pibase	piRNA	23655.5	3450.4	-6.85587
MER102a	rmsk	DNA	23.9559	3.47553	-6.89273
ETnERV3-int	rmsk	ERVK	33.4377	4.84258	-6.90493
MLT1A0	rmsk	LTR	886.141	127.015	-6.97667
Charlie2b	rmsk	DNA	54.0513	7.72878	-6.99351
(CAG)n	rmsk	Simple_repeat	108.479	15.5111	-6.99363
BGLII_B2	rmsk	ERVK	23.2746	3.32778	-6.99405
mmu-miR-872-3p	miRbase	mature_miRNA	7	1	-7
L1MB7	rmsk	L1	545.923	77.8208	-7.01513
RLTR40	rmsk	ERVK	201.563	28.593	-7.0494
RLTR35B_MM	rmsk	ERVL	144.806	20.4745	-7.07252
RLTR13B2	rmsk	ERVK	11.7926	1.66162	-7.09705
RLTR14-int	rmsk	ERV1	307.497	43.2055	-7.11708
L1MEi	rmsk	L1	12.0194	1.66944	-7.19963
MLT2C2	rmsk	ERVL	55.2325	7.63912	-7.23021
MLT1G	rmsk	LTR	93.8258	12.9472	-7.24681
ORR1C2-int	rmsk	LTR	105.18	14.5074	-7.25012
MIRb	rmsk	MIR	6724.1	925.164	-7.26801
mmu-let-7d-3p	miRbase	mature_miRNA	73	10	-7.3
Tigger5b	rmsk	DNA	86.0993	11.7298	-7.34022
L1ME3C	rmsk	L1	17.9813	2.43452	-7.38596
Lx9	rmsk	L1	4867.66	658.838	-7.38825
L1MA6	rmsk	L1	550.966	72.5197	-7.59746
L1ME3G	rmsk	L1	56.5284	7.42566	-7.61257
RLTR11C_MM	rmsk	ERVK	150.143	19.6777	-7.63013
RLTR42-int	rmsk	ERVK	640.348	81.2551	-7.88071
Tigger19a	rmsk	DNA	13.6887	1.73477	-7.89078
ORR1A3-int	rmsk	LTR	1415.78	178.897	-7.91396
MTD-int	rmsk	LTR	690.468	85.6284	-8.06355
B1_Mur4	rmsk	Alu	4413.93	546.723	-8.07343
mmu-piRNA-mmu_piR_000219	pibase	piRNA	13656.7	1686.95	-8.0955
RLTR20A3_MM	rmsk	ERVK	59.9449	7.37639	-8.1266
MLT1N2	rmsk	LTR	38.4001	4.66161	-8.23752
L1MA5	rmsk	L1	538.494	65.3603	-8.23886
RLTR19A2	rmsk	ERVK	9.75	1.17692	-8.28431
MLT-int	rmsk	LTR	70.54	8.50864	-8.29039
(CAACC)n	rmsk	Simple_repeat	10.3667	1.25	-8.29333
RLTR10F	rmsk	ERVK	123.083	14.7515	-8.34377
RLTR10D	rmsk	ERVK	28.7738	3.42024	-8.41282
Lx2B2	rmsk	L1	2273.42	269.722	-8.42874
MLTR18B_MM	rmsk	ERVK	70.2332	8.29356	-8.4684
Lx5	rmsk	L1	3419.04	399.891	-8.54992
mmu-piRNA-mmu_piR_000949	pibase	piRNA	2497.96	286.561	-8.71703
RMER16-int	rmsk	ERVK	803.595	91.3134	-8.8004
MLTR11A	rmsk	ERVK	343.665	38.7786	-8.86225
RLTR26	rmsk	ERVK	126.931	14.2413	-8.91288
L1ME3Cz	rmsk	L1	63.5851	7.13217	-8.91524
MER68	rmsk	ERVL	120.856	13.3991	-9.01969
RMER15	rmsk	ERVL	2325.84	257.019	-9.04929
RLTR31C_MM	rmsk	ERVK	261.244	28.4805	-9.17273
RLTR46A	rmsk	ERVK	9.33929	1	-9.33929
MLT1F-int	rmsk	LTR	131.798	14.031	-9.39336
L1M5	rmsk	L1	1835.05	193.488	-9.48405
MamSINE1	rmsk	SINE	140.194	14.7581	-9.49943
MTEa-int	rmsk	LTR	393.444	41.1873	-9.55254
RLTR14	rmsk	ERV1	147.154	15.394	-9.5592
Charlie1a	rmsk	DNA	430.572	44.4196	-9.6933
MT-int	rmsk	LTR	21.0472	2.15952	-9.74622
RLTR12B	rmsk	ERVK	48.38	4.9528	-9.76823
RLTR31_Mur	rmsk	ERVK	40.4695	4.14068	-9.77363
mmu-piRNA-mmu_piR_000362	pibase	piRNA	29325.4	2993.98	-9.79479
RLTR44E	rmsk	ERVK	59.6995	6.09091	-9.8014
RLTR10C	rmsk	ERVK	752.286	76.678	-9.81097
LTR78B	rmsk	ERV1	18.5793	1.89286	-9.81548
Charlie10	rmsk	DNA	11.7931	1.2	-9.82755
ORR1C1-int	rmsk	LTR	249.827	25.3267	-9.86417
MuRRS-int	rmsk	ERV1	153.393	15.5123	-9.88848
L1M4	rmsk	L1	1073.23	108.236	-9.91568
RLTR10B	rmsk	ERVK	317.921	32.0097	-9.93201
mmu-piRNA-mmu_piR_001570	pibase	piRNA	1792.3	180.235	-9.94424
RLTR9A3A	rmsk	ERVK	18.3392	1.84395	-9.94563
mmu-piRNA-mmu_piR_018323	pibase	piRNA	45105.2	4486.43	-10.0537
(CACCAT)n	rmsk	Simple_repeat	24.1648	2.35758	-10.2498
X6A_LINE	rmsk	CR1	12.2854	1.15385	-10.6473
RLTR30D2_MM	rmsk	ERV1	215.58	20.1091	-10.7205
MER33	rmsk	DNA	184.222	17.0872	-10.7813
MLT1E3	rmsk	LTR	155.724	14.2245	-10.9476
mmu-piRNA-mmu_piR_037320	pibase	piRNA	28.5349	2.59331	-11.0033
RMER5	rmsk	ERV1	1256.68	112.198	-11.2006
RLTR41C	rmsk	ERV1	24.9845	2.21096	-11.3003
MLT1E1A	rmsk	LTR	125.055	10.7336	-11.6508
(TCTCTG)n	rmsk	Simple_repeat	54.7287	4.6833	-11.6859
L1MC2	rmsk	L1	300.968	25.5249	-11.7911
RLTR31A_Mm	rmsk	ERVK	27.4933	2.32143	-11.8433
L1MC	rmsk	L1	745.808	62.8413	-11.8681
Cheshire_Mars_	rmsk	DNA	12.4963	1.05168	-11.8822
LTR102_Mam	rmsk	ERVL	45.1497	3.76835	-11.9813
RLTR12G	rmsk	ERVK	565.067	47.0042	-12.0216
mmu-piRNA-mmu_piR_004803	pibase	piRNA	47.0441	3.88997	-12.0937
L1MB5	rmsk	L1	763.877	63.1032	-12.1052
RLTR30E_MM	rmsk	ERV1	145.205	11.8838	-12.2187
MLT2B2	rmsk	ERVL	221.946	17.6739	-12.5579
Zaphod3	rmsk	DNA	16.9311	1.3428	-12.6088
LTR48	rmsk	ERV1	56.8022	4.47708	-12.6873
RLTR17D_Mm	rmsk	ERVK	212.529	16.5503	-12.8415
RMER6-int	rmsk	ERVK	63.1426	4.7928	-13.1745
L1M3	rmsk	L1	1765.97	132.603	-13.3177
RLTR50B	rmsk	ERVK	67.4561	5.03596	-13.3949
L1VL1	rmsk	L1	646.542	47.9136	-13.4939
(TTGG)n	rmsk	Simple_repeat	19.5234	1.42262	-13.7236
ID4	rmsk	ID	9144.43	666.129	-13.7277
MamGypLTR3a	rmsk	Gypsy	21.6114	1.54504	-13.9876
MLT1K	rmsk	LTR	505.85	36.1282	-14.0015
RMER19A	rmsk	ERVK	1354.6	94.8562	-14.2806
MER44D	rmsk	DNA	43.6428	2.94736	-14.8074
RLTR11D	rmsk	ERVK	2714.23	181.874	-14.9236
RLTR11A	rmsk	ERVK	747.107	49.0185	-15.2413
B3A	rmsk	B2	19747	1272.69	-15.516
ETnERV2-int	rmsk	ERVK	908.489	57.0119	-15.9351
MuRRS4-int	rmsk	ERV1	995.468	62.4681	-15.9356
MER34	rmsk	ERV1	29.957	1.87672	-15.9624
RMER12	rmsk	ERVK	347.141	21.1824	-16.3882
RLTR12BD_Mm	rmsk	ERVK	417.894	25.4199	-16.4396
L1MEd	rmsk	L1	287.044	17.3405	-16.5534
(TAGA)n	rmsk	Simple_repeat	57.5054	3.43606	-16.7358
L1ME3F	rmsk	L1	17.7735	1.04722	-16.972
ERVB4_1B-I_MM-int	rmsk	ERVK	103.151	6.06552	-17.0062
mmu-piRNA-mmu_piR_004567	pibase	piRNA	12448.9	731.314	-17.0226
MER67C	rmsk	ERV1	49.7627	2.91359	-17.0796
RLTR18-int	rmsk	ERVK	37.6142	2.17857	-17.2656
mmu-piRNA-mmu_piR_000619	pibase	piRNA	105838	5978.88	-17.702
MERVL_2A-int	rmsk	ERVL	1998.27	112.547	-17.7549
LTR104_Mam	rmsk	Gypsy	23.4994	1.28645	-18.2669
mmu-piRNA-mmu_piR_000585	pibase	piRNA	9175.13	496.62	-18.4752
MURVY-int	rmsk	ERV1	1437.76	76.3594	-18.8288
MLTR31FA_MM	rmsk	ERVK	629.52	33.4241	-18.8343
mmu-piRNA-mmu_piR_002962	pibase	piRNA	15105	796.147	-18.9726
mmu-piRNA-mmu_piR_039147	pibase	piRNA	841.395	44.0863	-19.0852
MTA_Mm	rmsk	LTR	2020.19	104.593	-19.3146
mmu-piRNA-mmu_piR_000691	pibase	piRNA	36300.3	1863.3	-19.4817
MERVK26-int	rmsk	ERVK	1683.54	85.3088	-19.7347
mmu-piRNA-mmu_piR_038328	pibase	piRNA	4898.75	245.068	-19.9893
mmu-piRNA-mmu_piR_038312	pibase	piRNA	11569	561.452	-20.6055
(TGGG)n	rmsk	Simple_repeat	32.646	1.52257	-21.4414
mmu-piRNA-mmu_piR_000870	pibase	piRNA	14377.7	665.185	-21.6146
MLT1J2	rmsk	LTR	1414.64	64.6704	-21.8746
RLTR10-int	rmsk	ERVK	426.329	18.9188	-22.5346
mmu-piRNA-mmu_piR_000414	pibase	piRNA	20284.5	895.99	-22.6392
RMER16	rmsk	ERVK	548.664	23.5528	-23.2951
RMER17D	rmsk	ERVK	624.068	26.6795	-23.3913
mmu-piRNA-mmu_piR_017289	pibase	piRNA	970.959	40.1964	-24.1554
RMER4A	rmsk	ERVK	12443	514.537	-24.1829
mmu-piRNA-mmu_piR_006156	pibase	piRNA	439.592	18.1532	-24.2157
mmu-piRNA-mmu_piR_000159	pibase	piRNA	158.87	6.48328	-24.5046
mmu-piRNA-mmu_piR_007729	pibase	piRNA	712.602	28.5264	-24.9804
Lx	rmsk	L1	15343	612.313	-25.0575
mmu-piRNA-mmu_piR_007729	pibase	piRNA	532.138	20.7465	-25.6495
RLTR20A2	rmsk	ERVK	58.0514	2.19167	-26.4873
MER46C	rmsk	DNA	269.801	9.79051	-27.5574
mmu-piRNA-mmu_piR_032901	pibase	piRNA	36.2471	1.29666	-27.9542
RCHARR1	rmsk	DNA	3163.06	112.655	-28.0775
mmu-piRNA-mmu_piR_006156	pibase	piRNA	368.64	12.9666	-28.43
LTR16D	rmsk	ERVL	47.3717	1.65547	-28.6153
RLTR12E	rmsk	ERVK	285.768	9.64241	-29.6366
L1M2c	rmsk	L1	127.538	4.07067	-31.331
L1MEg	rmsk	L1	4475.91	138.702	-32.2701
mmu-piRNA-mmu_piR_000216	pibase	piRNA	1458.37	44.0863	-33.0799
mmu-piRNA-mmu_piR_002945	pibase	piRNA	973.272	28.5264	-34.1183
Cheshire	rmsk	DNA	238.12	6.94804	-34.2715
MER68B	rmsk	ERVL	416.921	12.0031	-34.7346
mmu-piRNA-mmu_piR_002490	pibase	piRNA	16528.7	452.533	-36.5249
mmu-miR-126a-3p	miRbase	mature_miRNA	38	1	-38
mmu-miR-486a-3p	miRbase	mature_miRNA	241.556	6.25	-38.6489
mmu-miR-486b-3p	miRbase	mature_miRNA	241.556	6.25	-38.6489
(TTG)n	rmsk	Simple_repeat	68.7558	1.47222	-46.702
RLTR30C_MM	rmsk	ERV1	220.587	4.32008	-51.061
MLT1E2	rmsk	LTR	8948.56	169.349	-52.841
mmu-miR-486a-5p	miRbase	mature_miRNA	443.056	8.25	-53.7037
mmu-miR-486b-5p	miRbase	mature_miRNA	440.056	7.25	-60.6973
LTR65	rmsk	ERV1	2204.76	26.4079	-83.4888
mmu-piRNA-mmu_piR_038428	pibase	piRNA	4505.43	50.5696	-89.0936
mmu-miR-126a-5p	miRbase	mature_miRNA	107.2	1	-107.2
mmu-miR-126b-3p	miRbase	mature_miRNA	107.2	1	-107.2
mmu-piRNA-mmu_piR_006854	pibase	piRNA	1007.21	6.48328	-155.355
mmu-piRNA-mmu_piR_003861	pibase	piRNA	7057.38	16.8565	-418.674
